# Supplementary material for: Functional Fluorescent Protein Insertions in Herpes Simplex Virus gB Report on gB Conformation before and after Execution of Membrane Fusion
Source: PLoS Pathog. 2014 Sep 18;10(9):e1004373. doi: 10.1371/journal.ppat.1004373 (PMC4169481; doi:10.1371/journal.ppat.1004373)
Supplement: Data S1 — Coordinates of the working model for prefusion HSV gB. Tertiary arrangement of HSV gB domains from postfusion gB crystal structure (PDB 3NWA) were aligned to the VSV G prefusion structure (PDB 2J6J). This PDB file specifies a single chain for the HSV gB prefusion model, but BIOMT tags permit the reconstruction of the trimer, such as with UCSF chimera's ‘biological unit’ tool. (ZIP) [file ppat.1004373.s001.zip]

Archive with 1 entries (1 files):
- gB-prefusion-model.pdb
