# Supplementary material for: Functional Fluorescent Protein Insertions in Herpes Simplex Virus gB Report on gB Conformation before and after Execution of Membrane Fusion
Source: PLoS Pathog. 2014 Sep 18;10(9):e1004373. doi: 10.1371/journal.ppat.1004373 (PMC4169481; doi:10.1371/journal.ppat.1004373)
Supplement: Data S1 — Coordinates of the working model for prefusion HSV gB. Tertiary arrangement of HSV gB domains from postfusion gB crystal structure (PDB 3NWA) were aligned to the VSV G prefusion structure (PDB 2J6J). This PDB file specifies a single chain for the HSV gB prefusion model, but BIOMT tags permit the reconstruction of the trimer, such as with UCSF chimera's ‘biological unit’ tool. (ZIP) [file ppat.1004373.s001.zip › gB-prefusion-model.pdb]

REMARK   1
REMARK   1 REFERENCE 1
REMARK   1  AUTH   J.R.GALLAGHER,D.ATANASIU,W.T.SAW,M.J.PARADISGARTEN
REMARK   1  AUTH 2 J.C.WHITBECK,R.J.EISENBERG,G.H.COHEN
REMARK   1  TITL   FUNCTIONAL FLUORESCENT PROTEIN INSERTIONS IN
REMARK   1  TITL 2 HERPES SIMPLEX VIRUS GB DELINEATE SURFACE EXPOSED
REMARK   1  TITL 3 REGIONS IN BOTH PREFUSION AND POSTFUSION
REMARK   1  TITL 4 CONFORMATIONS
REMARK   1  REF    PLOS PATHOGENS
REMARK 225
REMARK 225 THEORETICAL MODEL
REMARK 225 THE COORDINATES IN THIS ENTRY REPRESENT A THEORETICAL MODEL.
REMARK 225 THIS MODEL IS MEANT TO REPRESENT THE TERTIARY ARRANGEMENT
REMARK 225 OF STRUCTURAL DOMAINS OF HERPES SIMPLEX VIRUS GB IN THE
REMARK 225 PREFUSION CONFORMATION, BUT IT IS NOT AN ATOMIC LEVEL DETAIL
REMARK 225 MODEL OF THE PREFUSION STRUCTURE.
REMARK 300                                                                      
REMARK 300 BIOMOLECULE: 1                                                       
REMARK 300 SEE REMARK 350 FOR THE AUTHOR PROVIDED AND/OR PROGRAM                
REMARK 300 GENERATED ASSEMBLY INFORMATION FOR THE STRUCTURE IN                  
REMARK 300 THIS ENTRY.  
REMARK 350                                                                      
REMARK 350 COORDINATES FOR A COMPLETE MULTIMER  REPRESENTING THE 
REMARK 350 BIOLOGICALLY SIGNIFICANT OLIGOMERIZATION STATE OF THE               
REMARK 350 MOLECULE CAN BE GENERATED BY APPLYING BIOMT TRANSFORMATIONS         
REMARK 350 GIVEN BELOW. BOTH NON-CRYSTALLOGRAPHIC AND                         
REMARK 350 CRYSTALLOGRAPHIC OPERATIONS ARE GIVEN.                               
REMARK 350                                                                      
REMARK 350 BIOMOLECULE: 1                                                       
REMARK 350 SOFTWARE USED: UCSF CHIMERA 1.6.1_b35849.                            
REMARK 350 APPLY THE FOLLOWING TO CHAINS: C                                     
REMARK 350   BIOMT1   1  1.000000 -0.000000 -0.000000        0.00000            
REMARK 350   BIOMT2   1 -0.000000  1.000000 -0.000000        0.00000            
REMARK 350   BIOMT3   1 -0.000000 -0.000000  1.000000        0.00000            
REMARK 350   BIOMT1   2 -0.500000  0.866025 -0.000000      -60.25500            
REMARK 350   BIOMT2   2 -0.866025 -0.500000  0.000000      104.36472            
REMARK 350   BIOMT3   2  0.000000 -0.000000  1.000000       -0.00000            
REMARK 350   BIOMT1   3 -0.500000 -0.866025  0.000000       60.25500            
REMARK 350   BIOMT2   3  0.866025 -0.500000 -0.000000      104.36472            
REMARK 350   BIOMT3   3 -0.000000  0.000000  1.000000       -0.00000            
HELIX   13  13 PHE C  194  LYS C  204  1                                  11
HELIX   14  14 HIS C  224  ASP C  226  1                                   3
HELIX   15  15 GLU C  305  THR C  309  1                                   5
HELIX   16  16 ALA C  316  ARG C  318  1                                   3
HELIX   17  17 LEU C  404  ARG C  406  1                                   3
HELIX   18  18 ASP C  411  TYR C  429  1                                  19
HELIX   19  19 LEU C  463  ARG C  474  1                                  12
HELIX   20  20 TYR C  510  VAL C  524  1                                  15
HELIX   21  21 ALA C  527  THR C  537  1                                  11
HELIX   22  22 ALA C  542  LEU C  545  1                                   4
HELIX   23  23 PRO C  547  VAL C  555  1                                   9
HELIX   24  24 GLU C  619  ASN C  621  1                                   3
SHEET   29  29 1 PHE C 113  VAL C 115  0
SHEET   30  30 1 THR C 123  VAL C 125  0
SHEET   31  31 1 GLY C 145  GLU C 152  0
SHEET   32  32 1 TYR C 157  PHE C 175  0
SHEET   33  33 1 SER C 180  PRO C 191  0
SHEET   34  34 1 THR C 210  ARG C 215  0
SHEET   35  35 1 LEU C 218  PHE C 223  0
SHEET   36  36 1 TYR C 265  SER C 280  0
SHEET   37  37 1 PHE C 319  VAL C 322  0
SHEET   38  38 1 ARG C 342  THR C 347  0
SHEET   39  39 1 PHE C 350  ASP C 355  0
SHEET   40  40 1 MET C 366  VAL C 372  0
SHEET   41  41 1 MET C 375  GLU C 379  0
SHEET   42  42 1 PHE C 384  SER C 388  0
SHEET   43  43 1 THR C 393  THR C 397  0
SHEET   44  44 1 GLN C 440  ALA C 444  0
SHEET   45  45 1 PHE C 448  PRO C 454  0
SHEET   46  46 1 VAL C 559  MET C 563  0
SHEET   47  47 1 MET C 568  THR C 572  0
SHEET   48  48 1 VAL C 574  VAL C 576  0
SHEET   49  49 1 VAL C 581  VAL C 583  0
SHEET   50  50 1 ALA C 595  TYR C 597  0
SHEET   51  51 1 LEU C 601  PHE C 604  0
SHEET   52  52 1 VAL C 613  GLN C 616  0
SHEET   53  53 1 ILE C 630  PRO C 632  0
SHEET   54  54 1 ARG C 638  PHE C 643  0
SHEET   55  55 1 GLY C 646  GLU C 651  0
SHEET   56  56 1 ALA C 654  SER C 660  0
ATOM      1  N   ASP C 103      11.788  48.845  72.246  1.00 69.14           N
ATOM      2  CA  ASP C 103      11.658  50.223  71.797  1.00 69.89           C
ATOM      3  C   ASP C 103      10.209  50.586  71.455  1.00 74.13           C
ATOM      4  O   ASP C 103       9.559  51.323  72.200  1.00 74.74           O
ATOM      5  CB  ASP C 103      12.573  50.485  70.598  1.00 74.59           C
ATOM      6  CG  ASP C 103      12.928  51.959  70.442  1.00 83.27           C
ATOM      7  OD1 ASP C 103      12.955  52.684  71.463  1.00 83.70           O
ATOM      8  OD2 ASP C 103      13.188  52.392  69.299  1.00 82.29           O
ATOM      9  N   ILE C 104       9.695  50.064  70.340  1.00 72.40           N
ATOM     10  CA  ILE C 104       8.357  50.452  69.875  1.00 66.15           C
ATOM     11  C   ILE C 104       7.261  49.417  70.158  1.00 61.08           C
ATOM     12  O   ILE C 104       7.170  48.389  69.483  1.00 56.29           O
ATOM     13  CB  ILE C 104       8.351  50.771  68.366  1.00 63.76           C
ATOM     14  CG1 ILE C 104       9.660  51.442  67.950  1.00 65.22           C
ATOM     15  CG2 ILE C 104       7.142  51.635  68.006  1.00 59.14           C
ATOM     16  CD1 ILE C 104       9.755  51.728  66.463  1.00 59.73           C
ATOM     17  N   LYS C 105       6.428  49.709  71.155  1.00 59.97           N
ATOM     18  CA  LYS C 105       5.273  48.875  71.466  1.00 56.63           C
ATOM     19  C   LYS C 105       3.995  49.435  70.852  1.00 55.45           C
ATOM     20  O   LYS C 105       3.991  50.514  70.260  1.00 55.55           O
ATOM     21  CB  LYS C 105       5.080  48.749  72.978  1.00 56.75           C
ATOM     22  CG  LYS C 105       5.897  47.657  73.648  1.00 55.81           C
ATOM     23  CD  LYS C 105       5.312  47.343  75.009  1.00 52.17           C
ATOM     24  CE  LYS C 105       6.323  46.677  75.914  1.00 58.74           C
ATOM     25  NZ  LYS C 105       5.750  46.407  77.270  1.00 61.19           N
ATOM     26  N   ALA C 106       2.903  48.697  71.017  1.00 55.32           N
ATOM     27  CA  ALA C 106       1.621  49.099  70.461  1.00 55.55           C
ATOM     28  C   ALA C 106       0.975  50.219  71.268  1.00 57.44           C
ATOM     29  O   ALA C 106       0.750  50.083  72.469  1.00 61.03           O
ATOM     30  CB  ALA C 106       0.691  47.908  70.376  1.00 53.07           C
ATOM     31  N   GLU C 107       0.680  51.325  70.598  1.00 57.22           N
ATOM     32  CA  GLU C 107      -0.095  52.406  71.194  1.00 54.60           C
ATOM     33  C   GLU C 107      -1.491  51.906  71.554  1.00 58.84           C
ATOM     34  O   GLU C 107      -1.991  52.142  72.658  1.00 62.06           O
ATOM     35  CB  GLU C 107      -0.174  53.588  70.218  1.00 55.97           C
ATOM     36  CG  GLU C 107      -1.497  54.349  70.201  1.00 55.65           C
ATOM     37  CD  GLU C 107      -1.528  55.425  69.119  1.00 58.13           C
ATOM     38  OE1 GLU C 107      -2.630  55.730  68.605  1.00 52.63           O
ATOM     39  OE2 GLU C 107      -0.446  55.965  68.784  1.00 56.61           O
ATOM     40  N   ASN C 108      -2.107  51.191  70.618  1.00 60.38           N
ATOM     41  CA  ASN C 108      -3.481  50.727  70.779  1.00 56.04           C
ATOM     42  C   ASN C 108      -3.552  49.281  71.270  1.00 57.67           C
ATOM     43  O   ASN C 108      -3.130  48.352  70.578  1.00 55.65           O
ATOM     44  CB  ASN C 108      -4.233  50.902  69.465  1.00 51.96           C
ATOM     45  CG  ASN C 108      -3.945  52.240  68.810  1.00 51.93           C
ATOM     46  OD1 ASN C 108      -4.726  53.187  68.943  1.00 53.84           O
ATOM     47  ND2 ASN C 108      -2.820  52.334  68.116  1.00 50.29           N
ATOM     48  N   THR C 109      -4.099  49.103  72.469  1.00 63.70           N
ATOM     49  CA  THR C 109      -4.012  47.831  73.183  1.00 65.57           C
ATOM     50  C   THR C 109      -5.279  46.974  73.107  1.00 64.79           C
ATOM     51  O   THR C 109      -5.258  45.795  73.476  1.00 63.36           O
ATOM     52  CB  THR C 109      -3.642  48.066  74.671  1.00 69.58           C
ATOM     53  OG1 THR C 109      -3.750  46.839  75.401  1.00 69.12           O
ATOM     54  CG2 THR C 109      -4.566  49.111  75.302  1.00 64.62           C
ATOM     55  N   ASP C 110      -6.373  47.557  72.628  1.00 60.80           N
ATOM     56  CA  ASP C 110      -7.652  46.845  72.564  1.00 61.74           C
ATOM     57  C   ASP C 110      -7.667  45.684  71.550  1.00 58.98           C
ATOM     58  O   ASP C 110      -8.568  45.597  70.714  1.00 53.08           O
ATOM     59  CB  ASP C 110      -8.812  47.826  72.302  1.00 61.94           C
ATOM     60  CG  ASP C 110      -8.463  48.913  71.274  1.00 65.30           C
ATOM     61  OD1 ASP C 110      -7.316  49.428  71.284  1.00 60.16           O
ATOM     62  OD2 ASP C 110      -9.351  49.263  70.457  1.00 59.92           O
ATOM     63  N   ALA C 111      -6.677  44.794  71.642  1.00 61.93           N
ATOM     64  CA  ALA C 111      -6.550  43.651  70.723  1.00 59.90           C
ATOM     65  C   ALA C 111      -5.795  42.455  71.328  1.00 60.80           C
ATOM     66  O   ALA C 111      -5.837  42.231  72.540  1.00 66.86           O
ATOM     67  CB  ALA C 111      -5.892  44.087  69.431  1.00 52.97           C
ATOM     68  N   ASN C 112     -15.640  50.188  67.018  1.00 55.49           N
ATOM     69  CA  ASN C 112     -14.917  48.913  66.980  1.00 53.48           C
ATOM     70  C   ASN C 112     -13.459  49.069  66.520  1.00 52.07           C
ATOM     71  O   ASN C 112     -13.188  49.714  65.503  1.00 52.32           O
ATOM     72  CB  ASN C 112     -15.642  47.929  66.062  1.00 58.87           C
ATOM     73  CG  ASN C 112     -15.688  46.526  66.629  1.00 58.87           C
ATOM     74  OD1 ASN C 112     -14.927  46.179  67.535  1.00 54.35           O
ATOM     75  ND2 ASN C 112     -16.585  45.705  66.091  1.00 59.93           N
ATOM     76  N   PHE C 113     -12.525  48.471  67.258  1.00 46.98           N
ATOM     77  CA  PHE C 113     -11.102  48.625  66.952  1.00 46.68           C
ATOM     78  C   PHE C 113     -10.557  47.569  66.007  1.00 48.14           C
ATOM     79  O   PHE C 113     -11.150  46.504  65.830  1.00 48.27           O
ATOM     80  CB  PHE C 113     -10.274  48.632  68.232  1.00 42.84           C
ATOM     81  CG  PHE C 113     -10.386  49.900  69.007  1.00 40.09           C
ATOM     82  CD1 PHE C 113     -11.221  49.986  70.099  1.00 41.58           C
ATOM     83  CD2 PHE C 113      -9.665  51.013  68.637  1.00 40.25           C
ATOM     84  CE1 PHE C 113     -11.329  51.158  70.810  1.00 41.81           C
ATOM     85  CE2 PHE C 113      -9.770  52.188  69.347  1.00 43.29           C
ATOM     86  CZ  PHE C 113     -10.607  52.259  70.433  1.00 40.05           C
ATOM     87  N   TYR C 114      -9.407  47.868  65.413  1.00 45.04           N
ATOM     88  CA  TYR C 114      -8.816  46.992  64.413  1.00 47.29           C
ATOM     89  C   TYR C 114      -7.314  47.078  64.449  1.00 46.63           C
ATOM     90  O   TYR C 114      -6.754  48.172  64.401  1.00 47.03           O
ATOM     91  CB  TYR C 114      -9.283  47.383  63.011  1.00 47.28           C
ATOM     92  CG  TYR C 114     -10.656  46.872  62.659  1.00 48.55           C
ATOM     93  CD1 TYR C 114     -11.798  47.545  63.073  1.00 49.30           C
ATOM     94  CD2 TYR C 114     -10.812  45.721  61.902  1.00 48.57           C
ATOM     95  CE1 TYR C 114     -13.060  47.074  62.750  1.00 49.67           C
ATOM     96  CE2 TYR C 114     -12.064  45.244  61.579  1.00 47.61           C
ATOM     97  CZ  TYR C 114     -13.185  45.922  62.001  1.00 49.13           C
ATOM     98  OH  TYR C 114     -14.435  45.440  61.671  1.00 53.30           O
ATOM     99  N   VAL C 115      -6.662  45.925  64.510  1.00 44.27           N
ATOM    100  CA  VAL C 115      -5.211  45.887  64.386  1.00 52.87           C
ATOM    101  C   VAL C 115      -4.822  45.398  62.990  1.00 52.88           C
ATOM    102  O   VAL C 115      -5.408  44.434  62.484  1.00 50.87           O
ATOM    103  CB  VAL C 115      -4.545  45.024  65.498  1.00 53.88           C
ATOM    104  CG1 VAL C 115      -5.273  43.702  65.673  1.00 59.60           C
ATOM    105  CG2 VAL C 115      -3.082  44.792  65.185  1.00 53.03           C
ATOM    106  N   CYS C 116      -3.843  46.073  62.378  1.00 56.05           N
ATOM    107  CA  CYS C 116      -3.469  45.840  60.979  1.00 52.10           C
ATOM    108  C   CYS C 116      -1.986  45.563  60.744  1.00 54.05           C
ATOM    109  O   CYS C 116      -1.169  46.491  60.710  1.00 55.96           O
ATOM    110  CB  CYS C 116      -3.873  47.036  60.119  1.00 50.23           C
ATOM    111  SG  CYS C 116      -5.644  47.289  60.031  1.00 59.45           S
ATOM    112  N   PRO C 117      -1.645  44.283  60.556  1.00 50.55           N
ATOM    113  CA  PRO C 117      -0.322  43.783  60.179  1.00 50.99           C
ATOM    114  C   PRO C 117      -0.092  43.937  58.676  1.00 53.06           C
ATOM    115  O   PRO C 117      -0.746  43.242  57.890  1.00 53.39           O
ATOM    116  CB  PRO C 117      -0.431  42.303  60.507  1.00 51.36           C
ATOM    117  CG  PRO C 117      -1.861  41.995  60.241  1.00 48.04           C
ATOM    118  CD  PRO C 117      -2.613  43.187  60.727  1.00 47.01           C
ATOM    119  N   PRO C 118       0.829  44.831  58.280  1.00 48.86           N
ATOM    120  CA  PRO C 118       1.134  45.150  56.879  1.00 48.51           C
ATOM    121  C   PRO C 118       1.132  43.945  55.931  1.00 49.51           C
ATOM    122  O   PRO C 118       1.263  42.803  56.373  1.00 49.35           O
ATOM    123  CB  PRO C 118       2.531  45.763  56.975  1.00 51.38           C
ATOM    124  CG  PRO C 118       2.496  46.484  58.292  1.00 51.42           C
ATOM    125  CD  PRO C 118       1.633  45.643  59.212  1.00 50.82           C
ATOM    126  N   PRO C 119       0.989  44.200  54.624  1.00 47.50           N
ATOM    127  CA  PRO C 119       0.894  43.098  53.671  1.00 48.76           C
ATOM    128  C   PRO C 119       2.262  42.694  53.145  1.00 53.05           C
ATOM    129  O   PRO C 119       3.036  43.533  52.667  1.00 52.54           O
ATOM    130  CB  PRO C 119       0.055  43.693  52.535  1.00 45.95           C
ATOM    131  CG  PRO C 119      -0.043  45.178  52.827  1.00 44.84           C
ATOM    132  CD  PRO C 119       0.907  45.491  53.932  1.00 44.99           C
ATOM    133  N   THR C 120       2.545  41.401  53.237  1.00 52.99           N
ATOM    134  CA  THR C 120       3.801  40.847  52.761  1.00 50.99           C
ATOM    135  C   THR C 120       3.811  40.800  51.240  1.00 53.06           C
ATOM    136  O   THR C 120       4.831  41.065  50.607  1.00 53.45           O
ATOM    137  CB  THR C 120       3.979  39.422  53.288  1.00 51.01           C
ATOM    138  OG1 THR C 120       2.793  38.663  53.003  1.00 47.40           O
ATOM    139  CG2 THR C 120       4.216  39.439  54.795  1.00 48.37           C
ATOM    140  N   GLY C 121       2.659  40.461  50.668  1.00 49.87           N
ATOM    141  CA  GLY C 121       2.526  40.246  49.241  1.00 48.33           C
ATOM    142  C   GLY C 121       1.721  38.981  48.988  1.00 50.82           C
ATOM    143  O   GLY C 121       1.559  38.544  47.845  1.00 46.76           O
ATOM    144  N   ALA C 122       1.219  38.382  50.065  1.00 50.76           N
ATOM    145  CA  ALA C 122       0.419  37.171  49.950  1.00 50.87           C
ATOM    146  C   ALA C 122      -0.775  37.447  49.044  1.00 54.17           C
ATOM    147  O   ALA C 122      -1.125  36.634  48.180  1.00 49.36           O
ATOM    148  CB  ALA C 122      -0.050  36.710  51.321  1.00 48.93           C
ATOM    149  N   THR C 123      -1.387  38.610  49.247  1.00 53.14           N
ATOM    150  CA  THR C 123      -2.554  39.008  48.480  1.00 46.69           C
ATOM    151  C   THR C 123      -2.319  40.363  47.843  1.00 45.67           C
ATOM    152  O   THR C 123      -1.938  41.321  48.519  1.00 40.78           O
ATOM    153  CB  THR C 123      -3.794  39.105  49.365  1.00 45.70           C
ATOM    154  OG1 THR C 123      -3.861  37.965  50.230  1.00 44.03           O
ATOM    155  CG2 THR C 123      -5.038  39.167  48.501  1.00 46.54           C
ATOM    156  N   VAL C 124      -2.563  40.437  46.540  1.00 44.11           N
ATOM    157  CA  VAL C 124      -2.316  41.648  45.774  1.00 42.13           C
ATOM    158  C   VAL C 124      -3.491  41.963  44.846  1.00 40.95           C
ATOM    159  O   VAL C 124      -4.134  41.055  44.323  1.00 41.89           O
ATOM    160  CB  VAL C 124      -1.034  41.496  44.952  1.00 42.01           C
ATOM    161  CG1 VAL C 124      -0.970  42.552  43.868  1.00 45.13           C
ATOM    162  CG2 VAL C 124       0.179  41.590  45.859  1.00 40.80           C
ATOM    163  N   VAL C 125      -3.773  43.244  44.640  1.00 38.50           N
ATOM    164  CA  VAL C 125      -4.905  43.648  43.807  1.00 39.54           C
ATOM    165  C   VAL C 125      -4.578  44.792  42.865  1.00 40.31           C
ATOM    166  O   VAL C 125      -3.609  45.526  43.065  1.00 36.65           O
ATOM    167  CB  VAL C 125      -6.074  44.131  44.664  1.00 38.77           C
ATOM    168  CG1 VAL C 125      -6.604  42.997  45.520  1.00 41.89           C
ATOM    169  CG2 VAL C 125      -5.626  45.290  45.528  1.00 38.83           C
ATOM    170  N   GLN C 126      -5.411  44.960  41.847  1.00 38.49           N
ATOM    171  CA  GLN C 126      -5.281  46.101  40.960  1.00 35.12           C
ATOM    172  C   GLN C 126      -6.589  46.876  40.918  1.00 35.87           C
ATOM    173  O   GLN C 126      -7.626  46.381  41.341  1.00 37.25           O
ATOM    174  CB  GLN C 126      -4.894  45.635  39.564  1.00 36.26           C
ATOM    175  CG  GLN C 126      -5.669  44.423  39.104  1.00 40.27           C
ATOM    176  CD  GLN C 126      -5.211  43.933  37.749  1.00 41.01           C
ATOM    177  OE1 GLN C 126      -4.305  44.510  37.141  1.00 40.54           O
ATOM    178  NE2 GLN C 126      -5.830  42.859  37.268  1.00 39.01           N
ATOM    179  N   PHE C 127      -6.538  48.101  40.416  1.00 35.41           N
ATOM    180  CA  PHE C 127      -7.748  48.875  40.245  1.00 31.10           C
ATOM    181  C   PHE C 127      -8.326  48.642  38.864  1.00 35.61           C
ATOM    182  O   PHE C 127      -7.608  48.707  37.860  1.00 30.53           O
ATOM    183  CB  PHE C 127      -7.480  50.359  40.450  1.00 29.62           C
ATOM    184  CG  PHE C 127      -7.386  50.757  41.884  1.00 30.21           C
ATOM    185  CD1 PHE C 127      -7.013  52.046  42.236  1.00 30.50           C
ATOM    186  CD2 PHE C 127      -7.659  49.845  42.881  1.00 32.12           C
ATOM    187  CE1 PHE C 127      -6.925  52.422  43.558  1.00 29.68           C
ATOM    188  CE2 PHE C 127      -7.571  50.211  44.206  1.00 33.85           C
ATOM    189  CZ  PHE C 127      -7.205  51.504  44.548  1.00 32.65           C
ATOM    190  N   ASN C 141      -2.131  62.637  79.565  1.00 72.76           N
ATOM    191  CA  ASN C 141      -2.512  62.452  80.963  1.00 73.02           C
ATOM    192  C   ASN C 141      -2.838  60.982  81.269  1.00 64.43           C
ATOM    193  O   ASN C 141      -3.699  60.383  80.620  1.00 58.37           O
ATOM    194  CB  ASN C 141      -3.692  63.364  81.320  1.00 76.06           C
ATOM    195  CG  ASN C 141      -3.374  64.838  81.117  1.00 81.28           C
ATOM    196  OD1 ASN C 141      -2.223  65.258  81.264  1.00 83.57           O
ATOM    197  ND2 ASN C 141      -4.399  65.632  80.777  1.00 87.27           N
ATOM    198  N   TYR C 142      -2.140  60.405  82.245  1.00 57.37           N
ATOM    199  CA  TYR C 142      -2.338  59.005  82.604  1.00 47.98           C
ATOM    200  C   TYR C 142      -2.934  58.856  83.996  1.00 46.28           C
ATOM    201  O   TYR C 142      -2.565  59.586  84.919  1.00 44.11           O
ATOM    202  CB  TYR C 142      -1.011  58.238  82.519  1.00 45.45           C
ATOM    203  CG  TYR C 142      -0.442  58.160  81.117  1.00 55.68           C
ATOM    204  CD1 TYR C 142       0.475  59.101  80.661  1.00 62.64           C
ATOM    205  CD2 TYR C 142      -0.831  57.153  80.241  1.00 51.33           C
ATOM    206  CE1 TYR C 142       0.998  59.036  79.373  1.00 60.40           C
ATOM    207  CE2 TYR C 142      -0.315  57.081  78.949  1.00 54.89           C
ATOM    208  CZ  TYR C 142       0.600  58.026  78.524  1.00 56.50           C
ATOM    209  OH  TYR C 142       1.109  57.961  77.243  1.00 56.55           O
ATOM    210  N   THR C 143      -3.866  57.918  84.145  1.00 42.66           N
ATOM    211  CA  THR C 143      -4.328  57.541  85.470  1.00 37.14           C
ATOM    212  C   THR C 143      -3.482  56.372  85.936  1.00 35.99           C
ATOM    213  O   THR C 143      -3.175  55.484  85.147  1.00 36.22           O
ATOM    214  CB  THR C 143      -5.787  57.090  85.458  1.00 38.70           C
ATOM    215  OG1 THR C 143      -6.596  58.078  84.808  1.00 41.22           O
ATOM    216  CG2 THR C 143      -6.286  56.876  86.884  1.00 35.99           C
ATOM    217  N   GLU C 144      -3.087  56.382  87.202  1.00 37.84           N
ATOM    218  CA  GLU C 144      -2.460  55.215  87.798  1.00 40.04           C
ATOM    219  C   GLU C 144      -3.575  54.264  88.226  1.00 42.11           C
ATOM    220  O   GLU C 144      -4.676  54.702  88.558  1.00 40.50           O
ATOM    221  CB  GLU C 144      -1.623  55.595  89.016  1.00 41.68           C
ATOM    222  CG  GLU C 144      -1.015  56.983  88.970  1.00 44.35           C
ATOM    223  CD  GLU C 144      -0.290  57.338  90.263  1.00 50.85           C
ATOM    224  OE1 GLU C 144       0.731  56.679  90.576  1.00 46.10           O
ATOM    225  OE2 GLU C 144      -0.744  58.270  90.969  1.00 50.78           O
ATOM    226  N   GLY C 145      -3.299  52.964  88.212  1.00 40.10           N
ATOM    227  CA  GLY C 145      -4.312  52.000  88.586  1.00 40.00           C
ATOM    228  C   GLY C 145      -3.866  50.559  88.600  1.00 36.49           C
ATOM    229  O   GLY C 145      -3.006  50.146  87.829  1.00 39.40           O
ATOM    230  N   ILE C 146      -4.465  49.795  89.499  1.00 37.85           N
ATOM    231  CA  ILE C 146      -4.236  48.363  89.559  1.00 37.57           C
ATOM    232  C   ILE C 146      -5.232  47.664  88.646  1.00 37.35           C
ATOM    233  O   ILE C 146      -6.381  48.112  88.491  1.00 36.74           O
ATOM    234  CB  ILE C 146      -4.396  47.831  90.988  1.00 38.21           C
ATOM    235  CG1 ILE C 146      -3.633  48.726  91.964  1.00 39.16           C
ATOM    236  CG2 ILE C 146      -3.905  46.406  91.070  1.00 37.17           C
ATOM    237  CD1 ILE C 146      -3.895  48.420  93.418  1.00 44.15           C
ATOM    238  N   ALA C 147      -4.794  46.569  88.035  1.00 33.33           N
ATOM    239  CA  ALA C 147      -5.636  45.870  87.084  1.00 33.26           C
ATOM    240  C   ALA C 147      -5.533  44.367  87.269  1.00 33.43           C
ATOM    241  O   ALA C 147      -4.492  43.855  87.670  1.00 35.78           O
ATOM    242  CB  ALA C 147      -5.262  46.258  85.669  1.00 33.25           C
ATOM    243  N   VAL C 148      -6.630  43.670  86.991  1.00 34.01           N
ATOM    244  CA  VAL C 148      -6.640  42.208  86.901  1.00 30.76           C
ATOM    245  C   VAL C 148      -7.325  41.858  85.589  1.00 32.07           C
ATOM    246  O   VAL C 148      -8.495  42.200  85.389  1.00 33.18           O
ATOM    247  CB  VAL C 148      -7.422  41.554  88.061  1.00 31.85           C
ATOM    248  CG1 VAL C 148      -7.400  40.057  87.915  1.00 33.69           C
ATOM    249  CG2 VAL C 148      -6.841  41.953  89.413  1.00 32.40           C
ATOM    250  N   VAL C 149      -6.607  41.200  84.685  1.00 32.13           N
ATOM    251  CA  VAL C 149      -7.172  40.892  83.376  1.00 30.87           C
ATOM    252  C   VAL C 149      -7.728  39.477  83.324  1.00 30.38           C
ATOM    253  O   VAL C 149      -7.015  38.516  83.599  1.00 29.39           O
ATOM    254  CB  VAL C 149      -6.138  41.064  82.260  1.00 28.51           C
ATOM    255  CG1 VAL C 149      -6.772  40.765  80.908  1.00 26.16           C
ATOM    256  CG2 VAL C 149      -5.572  42.479  82.295  1.00 30.84           C
ATOM    257  N   PHE C 150      -9.002  39.360  82.964  1.00 28.62           N
ATOM    258  CA  PHE C 150      -9.647  38.056  82.850  1.00 27.83           C
ATOM    259  C   PHE C 150      -9.758  37.652  81.397  1.00 30.90           C
ATOM    260  O   PHE C 150      -9.818  38.509  80.509  1.00 27.85           O
ATOM    261  CB  PHE C 150     -11.047  38.071  83.473  1.00 27.21           C
ATOM    262  CG  PHE C 150     -11.042  38.219  84.964  1.00 27.85           C
ATOM    263  CD1 PHE C 150     -10.866  39.463  85.550  1.00 28.68           C
ATOM    264  CD2 PHE C 150     -11.205  37.115  85.785  1.00 27.64           C
ATOM    265  CE1 PHE C 150     -10.849  39.598  86.929  1.00 29.14           C
ATOM    266  CE2 PHE C 150     -11.196  37.245  87.158  1.00 28.34           C
ATOM    267  CZ  PHE C 150     -11.017  38.487  87.733  1.00 30.11           C
ATOM    268  N   LYS C 151      -9.791  36.339  81.174  1.00 31.39           N
ATOM    269  CA  LYS C 151      -9.926  35.760  79.848  1.00 26.97           C
ATOM    270  C   LYS C 151     -11.080  34.776  79.851  1.00 29.69           C
ATOM    271  O   LYS C 151     -11.556  34.366  80.911  1.00 32.58           O
ATOM    272  CB  LYS C 151      -8.641  35.028  79.469  1.00 26.02           C
ATOM    273  CG  LYS C 151      -8.245  33.937  80.454  1.00 25.91           C
ATOM    274  CD  LYS C 151      -7.024  33.187  79.974  1.00 25.80           C
ATOM    275  CE  LYS C 151      -6.538  32.188  80.991  1.00 23.55           C
ATOM    276  NZ  LYS C 151      -5.284  31.553  80.525  1.00 25.36           N
ATOM    277  N   GLU C 152     -11.530  34.390  78.663  1.00 31.51           N
ATOM    278  CA  GLU C 152     -12.502  33.311  78.534  1.00 29.24           C
ATOM    279  C   GLU C 152     -11.951  32.047  79.192  1.00 30.34           C
ATOM    280  O   GLU C 152     -10.818  31.642  78.930  1.00 29.50           O
ATOM    281  CB  GLU C 152     -12.800  33.054  77.065  1.00 26.87           C
ATOM    282  CG  GLU C 152     -13.634  31.825  76.820  1.00 30.57           C
ATOM    283  CD  GLU C 152     -13.719  31.446  75.349  1.00 34.15           C
ATOM    284  OE1 GLU C 152     -13.709  32.353  74.487  1.00 36.05           O
ATOM    285  OE2 GLU C 152     -13.790  30.232  75.052  1.00 36.74           O
ATOM    286  N   ASN C 153     -12.743  31.447  80.074  1.00 30.31           N
ATOM    287  CA  ASN C 153     -12.393  30.165  80.682  1.00 28.33           C
ATOM    288  C   ASN C 153     -12.705  28.996  79.764  1.00 30.34           C
ATOM    289  O   ASN C 153     -13.860  28.603  79.617  1.00 30.50           O
ATOM    290  CB  ASN C 153     -13.148  29.966  81.986  1.00 30.89           C
ATOM    291  CG  ASN C 153     -12.843  28.642  82.619  1.00 31.30           C
ATOM    292  OD1 ASN C 153     -11.772  28.089  82.410  1.00 36.22           O
ATOM    293  ND2 ASN C 153     -13.779  28.117  83.399  1.00 32.42           N
ATOM    294  N   ILE C 154     -11.670  28.437  79.148  1.00 31.62           N
ATOM    295  CA  ILE C 154     -11.843  27.310  78.241  1.00 30.83           C
ATOM    296  C   ILE C 154     -11.797  25.969  78.981  1.00 29.18           C
ATOM    297  O   ILE C 154     -12.072  24.923  78.399  1.00 28.33           O
ATOM    298  CB  ILE C 154     -10.776  27.322  77.118  1.00 29.07           C
ATOM    299  CG1 ILE C 154      -9.376  27.124  77.692  1.00 25.87           C
ATOM    300  CG2 ILE C 154     -10.853  28.606  76.332  1.00 23.99           C
ATOM    301  CD1 ILE C 154      -8.300  27.035  76.635  1.00 22.78           C
ATOM    302  N   ALA C 155      -2.624  54.253  61.273  1.00 28.04           N
ATOM    303  CA  ALA C 155      -3.064  53.196  60.382  1.00 30.68           C
ATOM    304  C   ALA C 155      -4.586  53.228  60.165  1.00 34.19           C
ATOM    305  O   ALA C 155      -5.354  53.432  61.108  1.00 32.86           O
ATOM    306  CB  ALA C 155      -2.612  51.831  60.906  1.00 29.00           C
ATOM    307  N   PRO C 156      -5.021  53.036  58.906  1.00 33.99           N
ATOM    308  CA  PRO C 156      -6.449  53.046  58.585  1.00 30.30           C
ATOM    309  C   PRO C 156      -7.123  51.835  59.207  1.00 30.06           C
ATOM    310  O   PRO C 156      -6.450  50.833  59.467  1.00 35.08           O
ATOM    311  CB  PRO C 156      -6.473  52.892  57.060  1.00 27.95           C
ATOM    312  CG  PRO C 156      -5.077  53.072  56.592  1.00 32.10           C
ATOM    313  CD  PRO C 156      -4.193  52.716  57.729  1.00 32.86           C
ATOM    314  N   TYR C 157      -8.426  51.917  59.434  1.00 26.55           N
ATOM    315  CA  TYR C 157      -9.181  50.760  59.879  1.00 27.51           C
ATOM    316  C   TYR C 157      -9.206  49.746  58.757  1.00 27.17           C
ATOM    317  O   TYR C 157      -9.335  50.119  57.593  1.00 25.13           O
ATOM    318  CB  TYR C 157     -10.608  51.160  60.248  1.00 26.32           C
ATOM    319  CG  TYR C 157     -11.477  49.978  60.589  1.00 26.75           C
ATOM    320  CD1 TYR C 157     -11.152  49.130  61.637  1.00 26.32           C
ATOM    321  CD2 TYR C 157     -12.629  49.705  59.860  1.00 26.21           C
ATOM    322  CE1 TYR C 157     -11.962  48.031  61.952  1.00 30.70           C
ATOM    323  CE2 TYR C 157     -13.431  48.621  60.162  1.00 25.27           C
ATOM    324  CZ  TYR C 157     -13.102  47.787  61.203  1.00 26.63           C
ATOM    325  OH  TYR C 157     -13.923  46.713  61.482  1.00 25.05           O
ATOM    326  N   LYS C 158      -9.085  48.467  59.095  1.00 25.75           N
ATOM    327  CA  LYS C 158      -9.019  47.440  58.070  1.00 24.24           C
ATOM    328  C   LYS C 158     -10.033  46.332  58.298  1.00 28.28           C
ATOM    329  O   LYS C 158     -10.160  45.809  59.399  1.00 29.51           O
ATOM    330  CB  LYS C 158      -7.606  46.870  57.951  1.00 24.32           C
ATOM    331  CG  LYS C 158      -6.568  47.902  57.540  1.00 28.94           C
ATOM    332  CD  LYS C 158      -5.380  47.943  58.499  1.00 32.06           C
ATOM    333  CE  LYS C 158      -4.345  48.974  58.055  1.00 33.41           C
ATOM    334  NZ  LYS C 158      -3.009  48.787  58.696  1.00 34.79           N
ATOM    335  N   PHE C 159     -10.766  45.991  57.242  1.00 25.97           N
ATOM    336  CA  PHE C 159     -11.786  44.965  57.334  1.00 25.52           C
ATOM    337  C   PHE C 159     -11.960  44.282  55.993  1.00 25.83           C
ATOM    338  O   PHE C 159     -11.501  44.771  54.967  1.00 28.55           O
ATOM    339  CB  PHE C 159     -13.111  45.540  57.855  1.00 26.69           C
ATOM    340  CG  PHE C 159     -13.711  46.620  56.983  1.00 26.08           C
ATOM    341  CD1 PHE C 159     -14.789  46.342  56.164  1.00 25.83           C
ATOM    342  CD2 PHE C 159     -13.214  47.917  57.007  1.00 25.54           C
ATOM    343  CE1 PHE C 159     -15.350  47.337  55.377  1.00 26.60           C
ATOM    344  CE2 PHE C 159     -13.772  48.910  56.228  1.00 22.69           C
ATOM    345  CZ  PHE C 159     -14.836  48.623  55.412  1.00 22.65           C
ATOM    346  N   LYS C 160     -12.592  43.125  56.004  1.00 25.37           N
ATOM    347  CA  LYS C 160     -12.683  42.340  54.795  1.00 26.05           C
ATOM    348  C   LYS C 160     -14.060  42.481  54.167  1.00 28.48           C
ATOM    349  O   LYS C 160     -15.061  42.682  54.858  1.00 29.75           O
ATOM    350  CB  LYS C 160     -12.306  40.882  55.079  1.00 27.14           C
ATOM    351  CG  LYS C 160     -10.826  40.722  55.406  1.00 25.13           C
ATOM    352  CD  LYS C 160     -10.285  39.414  54.877  1.00 32.73           C
ATOM    353  CE  LYS C 160      -9.160  39.623  53.862  1.00 35.46           C
ATOM    354  NZ  LYS C 160      -7.845  40.014  54.477  1.00 27.01           N
ATOM    355  N   ALA C 161     -14.108  42.420  52.844  1.00 25.50           N
ATOM    356  CA  ALA C 161     -15.368  42.619  52.154  1.00 25.78           C
ATOM    357  C   ALA C 161     -15.432  41.793  50.869  1.00 25.00           C
ATOM    358  O   ALA C 161     -14.399  41.362  50.354  1.00 25.65           O
ATOM    359  CB  ALA C 161     -15.575  44.108  51.873  1.00 24.13           C
ATOM    360  N   THR C 162     -16.643  41.551  50.370  1.00 22.44           N
ATOM    361  CA  THR C 162     -16.814  40.859  49.098  1.00 21.14           C
ATOM    362  C   THR C 162     -17.564  41.726  48.108  1.00 22.55           C
ATOM    363  O   THR C 162     -18.481  42.452  48.490  1.00 23.95           O
ATOM    364  CB  THR C 162     -17.552  39.526  49.264  1.00 23.26           C
ATOM    365  OG1 THR C 162     -16.971  38.799  50.354  1.00 25.99           O
ATOM    366  CG2 THR C 162     -17.433  38.700  47.993  1.00 19.77           C
ATOM    367  N   MET C 163     -17.160  41.650  46.842  1.00 23.15           N
ATOM    368  CA  MET C 163     -17.817  42.378  45.761  1.00 25.32           C
ATOM    369  C   MET C 163     -18.523  41.456  44.778  1.00 23.09           C
ATOM    370  O   MET C 163     -17.971  40.448  44.339  1.00 23.77           O
ATOM    371  CB  MET C 163     -16.813  43.235  44.989  1.00 27.92           C
ATOM    372  CG  MET C 163     -16.250  44.403  45.769  1.00 25.34           C
ATOM    373  SD  MET C 163     -14.935  45.237  44.846  1.00 39.05           S
ATOM    374  CE  MET C 163     -15.838  45.981  43.497  1.00 27.98           C
ATOM    375  N   TYR C 164     -19.749  41.827  44.435  1.00 21.66           N
ATOM    376  CA  TYR C 164     -20.539  41.106  43.448  1.00 24.16           C
ATOM    377  C   TYR C 164     -20.995  42.060  42.363  1.00 23.34           C
ATOM    378  O   TYR C 164     -21.727  43.015  42.629  1.00 23.34           O
ATOM    379  CB  TYR C 164     -21.780  40.523  44.093  1.00 24.89           C
ATOM    380  CG  TYR C 164     -21.534  39.806  45.387  1.00 21.78           C
ATOM    381  CD1 TYR C 164     -21.385  40.505  46.574  1.00 18.27           C
ATOM    382  CD2 TYR C 164     -21.493  38.419  45.425  1.00 23.95           C
ATOM    383  CE1 TYR C 164     -21.193  39.842  47.753  1.00 19.49           C
ATOM    384  CE2 TYR C 164     -21.294  37.749  46.600  1.00 22.27           C
ATOM    385  CZ  TYR C 164     -21.144  38.458  47.762  1.00 21.10           C
ATOM    386  OH  TYR C 164     -20.935  37.763  48.938  1.00 24.44           O
ATOM    387  N   TYR C 165     -20.576  41.808  41.138  1.00 25.09           N
ATOM    388  CA  TYR C 165     -20.973  42.687  40.047  1.00 29.09           C
ATOM    389  C   TYR C 165     -20.874  41.969  38.711  1.00 27.48           C
ATOM    390  O   TYR C 165     -20.563  40.783  38.654  1.00 31.68           O
ATOM    391  CB  TYR C 165     -20.129  43.967  40.056  1.00 25.09           C
ATOM    392  CG  TYR C 165     -18.646  43.726  39.903  1.00 28.01           C
ATOM    393  CD1 TYR C 165     -18.030  43.816  38.651  1.00 31.20           C
ATOM    394  CD2 TYR C 165     -17.858  43.402  41.001  1.00 28.63           C
ATOM    395  CE1 TYR C 165     -16.670  43.591  38.495  1.00 28.19           C
ATOM    396  CE2 TYR C 165     -16.488  43.168  40.858  1.00 30.53           C
ATOM    397  CZ  TYR C 165     -15.901  43.273  39.600  1.00 31.69           C
ATOM    398  OH  TYR C 165     -14.547  43.058  39.445  1.00 30.63           O
ATOM    399  N   LYS C 166     -21.143  42.683  37.632  1.00 27.05           N
ATOM    400  CA  LYS C 166     -21.076  42.074  36.321  1.00 27.39           C
ATOM    401  C   LYS C 166     -20.375  42.993  35.324  1.00 27.34           C
ATOM    402  O   LYS C 166     -20.733  44.168  35.176  1.00 25.66           O
ATOM    403  CB  LYS C 166     -22.483  41.715  35.842  1.00 29.72           C
ATOM    404  CG  LYS C 166     -23.178  40.657  36.710  1.00 29.15           C
ATOM    405  CD  LYS C 166     -24.683  40.866  36.754  1.00 30.63           C
ATOM    406  CE  LYS C 166     -25.393  39.801  37.571  1.00 32.54           C
ATOM    407  NZ  LYS C 166     -25.453  38.488  36.873  1.00 31.23           N
ATOM    408  N   ASP C 167     -19.343  42.464  34.674  1.00 24.79           N
ATOM    409  CA  ASP C 167     -18.767  43.131  33.519  1.00 24.24           C
ATOM    410  C   ASP C 167     -19.727  43.003  32.327  1.00 25.22           C
ATOM    411  O   ASP C 167     -19.948  41.909  31.796  1.00 24.16           O
ATOM    412  CB  ASP C 167     -17.411  42.528  33.170  1.00 22.71           C
ATOM    413  CG  ASP C 167     -16.301  43.012  34.083  1.00 27.15           C
ATOM    414  OD1 ASP C 167     -15.219  42.378  34.090  1.00 27.81           O
ATOM    415  OD2 ASP C 167     -16.506  44.021  34.795  1.00 30.10           O
ATOM    416  N   VAL C 168     -20.302  44.126  31.916  1.00 26.15           N
ATOM    417  CA  VAL C 168     -21.207  44.152  30.772  1.00 27.37           C
ATOM    418  C   VAL C 168     -20.501  44.752  29.559  1.00 25.30           C
ATOM    419  O   VAL C 168     -19.969  45.851  29.632  1.00 28.51           O
ATOM    420  CB  VAL C 168     -22.460  44.982  31.083  1.00 25.83           C
ATOM    421  CG1 VAL C 168     -23.284  45.180  29.833  1.00 21.06           C
ATOM    422  CG2 VAL C 168     -23.271  44.336  32.211  1.00 21.13           C
ATOM    423  N   THR C 169     -20.493  44.025  28.445  1.00 25.96           N
ATOM    424  CA  THR C 169     -19.780  44.472  27.252  1.00 24.12           C
ATOM    425  C   THR C 169     -20.672  44.393  26.037  1.00 23.68           C
ATOM    426  O   THR C 169     -21.306  43.368  25.814  1.00 26.69           O
ATOM    427  CB  THR C 169     -18.559  43.580  26.967  1.00 24.22           C
ATOM    428  OG1 THR C 169     -17.709  43.564  28.113  1.00 25.67           O
ATOM    429  CG2 THR C 169     -17.782  44.103  25.769  1.00 22.87           C
ATOM    430  N   VAL C 170     -20.711  45.464  25.244  1.00 23.56           N
ATOM    431  CA  VAL C 170     -21.424  45.440  23.973  1.00 21.04           C
ATOM    432  C   VAL C 170     -20.482  45.897  22.858  1.00 25.01           C
ATOM    433  O   VAL C 170     -20.128  47.082  22.767  1.00 23.66           O
ATOM    434  CB  VAL C 170     -22.661  46.343  23.986  1.00 22.42           C
ATOM    435  CG1 VAL C 170     -23.309  46.340  22.629  1.00 28.19           C
ATOM    436  CG2 VAL C 170     -23.659  45.891  25.050  1.00 23.60           C
ATOM    437  N   SER C 171     -20.059  44.954  22.022  1.00 23.28           N
ATOM    438  CA  SER C 171     -19.226  45.290  20.879  1.00 25.70           C
ATOM    439  C   SER C 171     -20.099  45.529  19.665  1.00 31.06           C
ATOM    440  O   SER C 171     -21.163  44.932  19.527  1.00 31.26           O
ATOM    441  CB  SER C 171     -18.244  44.165  20.572  1.00 27.05           C
ATOM    442  OG  SER C 171     -18.927  42.966  20.270  1.00 27.49           O
ATOM    443  N   GLN C 172     -19.654  46.426  18.796  1.00 29.38           N
ATOM    444  CA  GLN C 172     -20.263  46.594  17.501  1.00 28.45           C
ATOM    445  C   GLN C 172     -19.190  46.356  16.464  1.00 31.51           C
ATOM    446  O   GLN C 172     -18.197  47.075  16.424  1.00 31.19           O
ATOM    447  CB  GLN C 172     -20.823  47.994  17.315  1.00 32.77           C
ATOM    448  CG  GLN C 172     -21.565  48.120  15.990  1.00 39.57           C
ATOM    449  CD  GLN C 172     -21.691  49.546  15.481  1.00 42.84           C
ATOM    450  OE1 GLN C 172     -21.392  50.518  16.194  1.00 40.61           O
ATOM    451  NE2 GLN C 172     -22.131  49.678  14.232  1.00 39.76           N
ATOM    452  N   VAL C 173     -19.396  45.353  15.620  1.00 31.94           N
ATOM    453  CA  VAL C 173     -18.409  44.961  14.626  1.00 29.72           C
ATOM    454  C   VAL C 173     -18.871  45.237  13.183  1.00 33.71           C
ATOM    455  O   VAL C 173     -20.013  44.944  12.804  1.00 33.55           O
ATOM    456  CB  VAL C 173     -18.039  43.464  14.778  1.00 31.51           C
ATOM    457  CG1 VAL C 173     -16.949  43.074  13.790  1.00 30.19           C
ATOM    458  CG2 VAL C 173     -17.590  43.184  16.188  1.00 27.50           C
ATOM    459  N   ARG C 174     -17.974  45.821  12.393  1.00 34.39           N
ATOM    460  CA  ARG C 174     -18.176  45.971  10.961  1.00 35.24           C
ATOM    461  C   ARG C 174     -17.400  44.884  10.221  1.00 36.37           C
ATOM    462  O   ARG C 174     -16.236  44.598  10.535  1.00 33.21           O
ATOM    463  CB  ARG C 174     -17.707  47.346  10.503  1.00 33.85           C
ATOM    464  CG  ARG C 174     -17.423  47.431   9.010  1.00 37.89           C
ATOM    465  CD  ARG C 174     -16.448  48.565   8.714  1.00 41.57           C
ATOM    466  NE  ARG C 174     -17.092  49.883   8.647  1.00 47.43           N
ATOM    467  CZ  ARG C 174     -16.432  51.041   8.700  1.00 42.39           C
ATOM    468  NH1 ARG C 174     -15.117  51.051   8.860  1.00 38.34           N
ATOM    469  NH2 ARG C 174     -17.084  52.192   8.613  1.00 42.85           N
ATOM    470  N   PHE C 175     -18.041  44.277   9.232  1.00 40.27           N
ATOM    471  CA  PHE C 175     -17.401  43.211   8.478  1.00 37.59           C
ATOM    472  C   PHE C 175     -16.931  43.712   7.123  1.00 38.76           C
ATOM    473  O   PHE C 175     -17.498  44.663   6.576  1.00 42.26           O
ATOM    474  CB  PHE C 175     -18.353  42.033   8.342  1.00 34.94           C
ATOM    475  CG  PHE C 175     -18.676  41.387   9.649  1.00 36.17           C
ATOM    476  CD1 PHE C 175     -19.856  41.670  10.303  1.00 37.77           C
ATOM    477  CD2 PHE C 175     -17.777  40.524  10.245  1.00 33.64           C
ATOM    478  CE1 PHE C 175     -20.147  41.082  11.519  1.00 38.24           C
ATOM    479  CE2 PHE C 175     -18.062  39.937  11.453  1.00 34.21           C
ATOM    480  CZ  PHE C 175     -19.246  40.215  12.093  1.00 37.07           C
ATOM    481  N   GLY C 176     -15.889  43.086   6.583  1.00 41.00           N
ATOM    482  CA  GLY C 176     -15.368  43.508   5.297  1.00 41.23           C
ATOM    483  C   GLY C 176     -14.635  42.413   4.558  1.00 42.13           C
ATOM    484  O   GLY C 176     -14.837  41.226   4.816  1.00 41.77           O
ATOM    485  N   HIS C 177     -13.782  42.819   3.624  1.00 44.31           N
ATOM    486  CA  HIS C 177     -12.996  41.867   2.861  1.00 49.77           C
ATOM    487  C   HIS C 177     -11.513  42.127   3.058  1.00 46.70           C
ATOM    488  O   HIS C 177     -10.991  43.169   2.667  1.00 48.62           O
ATOM    489  CB  HIS C 177     -13.343  41.919   1.366  1.00 55.56           C
ATOM    490  CG  HIS C 177     -12.741  40.800   0.569  1.00 56.13           C
ATOM    491  ND1 HIS C 177     -13.408  39.617   0.319  1.00 55.49           N
ATOM    492  CD2 HIS C 177     -11.531  40.680  -0.027  1.00 55.20           C
ATOM    493  CE1 HIS C 177     -12.634  38.819  -0.395  1.00 55.63           C
ATOM    494  NE2 HIS C 177     -11.491  39.441  -0.621  1.00 58.18           N
ATOM    495  N   ARG C 178     -10.851  41.171   3.692  1.00 49.54           N
ATOM    496  CA  ARG C 178     -11.567  40.032   4.240  1.00 47.24           C
ATOM    497  C   ARG C 178     -11.313  39.968   5.730  1.00 49.92           C
ATOM    498  O   ARG C 178     -10.899  38.936   6.265  1.00 52.68           O
ATOM    499  CB  ARG C 178     -11.150  38.734   3.557  1.00 53.67           C
ATOM    500  CG  ARG C 178     -12.316  38.050   2.908  1.00 51.98           C
ATOM    501  CD  ARG C 178     -13.563  38.353   3.708  1.00 48.37           C
ATOM    502  NE  ARG C 178     -14.403  37.169   3.826  1.00 51.66           N
ATOM    503  CZ  ARG C 178     -14.162  36.167   4.667  1.00 56.52           C
ATOM    504  NH1 ARG C 178     -13.098  36.204   5.467  1.00 58.03           N
ATOM    505  NH2 ARG C 178     -14.983  35.124   4.710  1.00 59.53           N
ATOM    506  N   TYR C 179     -11.580  41.093   6.387  1.00 43.34           N
ATOM    507  CA  TYR C 179     -11.253  41.287   7.786  1.00 41.20           C
ATOM    508  C   TYR C 179     -12.501  41.441   8.626  1.00 39.52           C
ATOM    509  O   TYR C 179     -13.618  41.155   8.189  1.00 39.67           O
ATOM    510  CB  TYR C 179     -10.445  42.571   7.939  1.00 40.02           C
ATOM    511  CG  TYR C 179     -11.230  43.790   7.523  1.00 40.12           C
ATOM    512  CD1 TYR C 179     -11.945  44.534   8.458  1.00 36.22           C
ATOM    513  CD2 TYR C 179     -11.280  44.182   6.191  1.00 43.13           C
ATOM    514  CE1 TYR C 179     -12.674  45.637   8.083  1.00 38.86           C
ATOM    515  CE2 TYR C 179     -12.009  45.289   5.802  1.00 44.30           C
ATOM    516  CZ  TYR C 179     -12.708  46.015   6.753  1.00 45.42           C
ATOM    517  OH  TYR C 179     -13.434  47.127   6.374  1.00 44.08           O
ATOM    518  N   SER C 180     -12.288  41.953   9.831  1.00 36.13           N
ATOM    519  CA  SER C 180     -13.346  42.133  10.803  1.00 32.61           C
ATOM    520  C   SER C 180     -12.904  43.278  11.699  1.00 32.26           C
ATOM    521  O   SER C 180     -11.717  43.372  12.029  1.00 34.39           O
ATOM    522  CB  SER C 180     -13.487  40.855  11.615  1.00 31.26           C
ATOM    523  OG  SER C 180     -14.708  40.833  12.307  1.00 38.12           O
ATOM    524  N   GLN C 181     -13.823  44.158  12.084  1.00 29.75           N
ATOM    525  CA  GLN C 181     -13.427  45.353  12.834  1.00 27.93           C
ATOM    526  C   GLN C 181     -14.447  45.826  13.865  1.00 29.07           C
ATOM    527  O   GLN C 181     -15.618  45.980  13.556  1.00 29.75           O
ATOM    528  CB  GLN C 181     -13.109  46.515  11.892  1.00 24.62           C
ATOM    529  CG  GLN C 181     -12.762  47.778  12.651  1.00 26.28           C
ATOM    530  CD  GLN C 181     -12.653  48.999  11.766  1.00 31.27           C
ATOM    531  OE1 GLN C 181     -13.069  48.976  10.609  1.00 31.75           O
ATOM    532  NE2 GLN C 181     -12.096  50.080  12.308  1.00 28.41           N
ATOM    533  N   PHE C 182     -13.986  46.073  15.088  1.00 27.94           N
ATOM    534  CA  PHE C 182     -14.830  46.691  16.099  1.00 26.85           C
ATOM    535  C   PHE C 182     -15.113  48.125  15.695  1.00 24.89           C
ATOM    536  O   PHE C 182     -14.216  48.852  15.295  1.00 25.22           O
ATOM    537  CB  PHE C 182     -14.145  46.702  17.469  1.00 24.69           C
ATOM    538  CG  PHE C 182     -14.025  45.347  18.116  1.00 24.40           C
ATOM    539  CD1 PHE C 182     -15.151  44.683  18.591  1.00 24.28           C
ATOM    540  CD2 PHE C 182     -12.775  44.752  18.277  1.00 22.54           C
ATOM    541  CE1 PHE C 182     -15.038  43.435  19.194  1.00 24.42           C
ATOM    542  CE2 PHE C 182     -12.649  43.509  18.884  1.00 25.10           C
ATOM    543  CZ  PHE C 182     -13.779  42.846  19.340  1.00 25.33           C
ATOM    544  N   MET C 183     -16.366  48.527  15.821  1.00 28.20           N
ATOM    545  CA  MET C 183     -16.775  49.908  15.605  1.00 29.72           C
ATOM    546  C   MET C 183     -16.841  50.624  16.947  1.00 27.93           C
ATOM    547  O   MET C 183     -16.652  51.844  17.038  1.00 26.68           O
ATOM    548  CB  MET C 183     -18.150  49.955  14.929  1.00 30.23           C
ATOM    549  CG  MET C 183     -18.115  49.743  13.422  1.00 31.77           C
ATOM    550  SD  MET C 183     -17.247  51.071  12.551  1.00 39.76           S
ATOM    551  CE  MET C 183     -15.676  50.279  12.203  1.00 28.64           C
ATOM    552  N   GLY C 184     -17.117  49.847  17.990  1.00 26.24           N
ATOM    553  CA  GLY C 184     -17.256  50.364  19.331  1.00 22.00           C
ATOM    554  C   GLY C 184     -17.328  49.216  20.307  1.00 22.90           C
ATOM    555  O   GLY C 184     -17.799  48.136  19.960  1.00 23.96           O
ATOM    556  N   ILE C 185     -16.837  49.452  21.519  1.00 21.57           N
ATOM    557  CA  ILE C 185     -16.893  48.482  22.611  1.00 22.36           C
ATOM    558  C   ILE C 185     -17.242  49.254  23.872  1.00 22.43           C
ATOM    559  O   ILE C 185     -16.433  50.028  24.377  1.00 25.04           O
ATOM    560  CB  ILE C 185     -15.537  47.770  22.836  1.00 24.20           C
ATOM    561  CG1 ILE C 185     -15.081  47.051  21.568  1.00 21.91           C
ATOM    562  CG2 ILE C 185     -15.641  46.761  23.960  1.00 24.48           C
ATOM    563  CD1 ILE C 185     -13.717  46.429  21.702  1.00 19.69           C
ATOM    564  N   PHE C 186     -18.458  49.064  24.358  1.00 21.72           N
ATOM    565  CA  PHE C 186     -18.933  49.760  25.534  1.00 21.69           C
ATOM    566  C   PHE C 186     -18.879  48.809  26.715  1.00 23.40           C
ATOM    567  O   PHE C 186     -19.445  47.724  26.663  1.00 24.07           O
ATOM    568  CB  PHE C 186     -20.350  50.251  25.278  1.00 23.51           C
ATOM    569  CG  PHE C 186     -21.181  50.411  26.509  1.00 21.90           C
ATOM    570  CD1 PHE C 186     -20.901  51.398  27.429  1.00 21.84           C
ATOM    571  CD2 PHE C 186     -22.295  49.609  26.714  1.00 23.05           C
ATOM    572  CE1 PHE C 186     -21.698  51.553  28.554  1.00 23.09           C
ATOM    573  CE2 PHE C 186     -23.084  49.763  27.819  1.00 19.91           C
ATOM    574  CZ  PHE C 186     -22.785  50.735  28.749  1.00 19.47           C
ATOM    575  N   GLU C 187     -18.161  49.209  27.766  1.00 24.13           N
ATOM    576  CA  GLU C 187     -17.947  48.365  28.940  1.00 23.20           C
ATOM    577  C   GLU C 187     -18.610  48.957  30.187  1.00 23.27           C
ATOM    578  O   GLU C 187     -18.652  50.171  30.368  1.00 24.93           O
ATOM    579  CB  GLU C 187     -16.450  48.202  29.198  1.00 22.86           C
ATOM    580  CG  GLU C 187     -15.623  47.788  27.986  1.00 26.09           C
ATOM    581  CD  GLU C 187     -14.144  47.570  28.338  1.00 30.94           C
ATOM    582  OE1 GLU C 187     -13.650  46.429  28.188  1.00 29.87           O
ATOM    583  OE2 GLU C 187     -13.473  48.534  28.774  1.00 29.78           O
ATOM    584  N   ASP C 188     -19.122  48.105  31.063  1.00 25.75           N
ATOM    585  CA  ASP C 188     -19.793  48.602  32.258  1.00 23.84           C
ATOM    586  C   ASP C 188     -19.688  47.610  33.403  1.00 25.59           C
ATOM    587  O   ASP C 188     -19.359  46.441  33.201  1.00 26.59           O
ATOM    588  CB  ASP C 188     -21.260  48.897  31.957  1.00 24.02           C
ATOM    589  CG  ASP C 188     -21.919  49.751  33.027  1.00 28.55           C
ATOM    590  OD1 ASP C 188     -21.261  50.062  34.044  1.00 31.56           O
ATOM    591  OD2 ASP C 188     -23.105  50.105  32.858  1.00 29.35           O
ATOM    592  N   ARG C 189     -19.952  48.090  34.612  1.00 26.60           N
ATOM    593  CA  ARG C 189     -20.054  47.207  35.755  1.00 24.42           C
ATOM    594  C   ARG C 189     -21.443  47.314  36.322  1.00 25.81           C
ATOM    595  O   ARG C 189     -21.978  48.411  36.522  1.00 25.87           O
ATOM    596  CB  ARG C 189     -18.994  47.515  36.807  1.00 22.87           C
ATOM    597  CG  ARG C 189     -17.632  46.955  36.451  1.00 25.00           C
ATOM    598  CD  ARG C 189     -16.595  47.325  37.489  1.00 25.36           C
ATOM    599  NE  ARG C 189     -16.628  48.757  37.761  1.00 28.57           N
ATOM    600  CZ  ARG C 189     -16.202  49.313  38.890  1.00 27.81           C
ATOM    601  NH1 ARG C 189     -15.698  48.554  39.851  1.00 27.90           N
ATOM    602  NH2 ARG C 189     -16.284  50.628  39.061  1.00 25.02           N
ATOM    603  N   ALA C 190     -22.031  46.151  36.561  1.00 25.63           N
ATOM    604  CA  ALA C 190     -23.423  46.075  36.947  1.00 26.53           C
ATOM    605  C   ALA C 190     -23.578  45.458  38.324  1.00 24.36           C
ATOM    606  O   ALA C 190     -23.118  44.340  38.572  1.00 23.48           O
ATOM    607  CB  ALA C 190     -24.209  45.278  35.917  1.00 26.10           C
ATOM    608  N   PRO C 191     -24.237  46.193  39.227  1.00 23.32           N
ATOM    609  CA  PRO C 191     -24.506  45.692  40.576  1.00 24.19           C
ATOM    610  C   PRO C 191     -25.390  44.449  40.558  1.00 22.76           C
ATOM    611  O   PRO C 191     -26.470  44.484  39.981  1.00 26.13           O
ATOM    612  CB  PRO C 191     -25.239  46.869  41.249  1.00 25.66           C
ATOM    613  CG  PRO C 191     -25.735  47.734  40.125  1.00 24.91           C
ATOM    614  CD  PRO C 191     -24.706  47.577  39.038  1.00 23.55           C
ATOM    615  N   VAL C 192     -24.942  43.364  41.175  1.00 23.28           N
ATOM    616  CA  VAL C 192     -25.791  42.187  41.335  1.00 25.18           C
ATOM    617  C   VAL C 192     -26.828  42.494  42.403  1.00 25.12           C
ATOM    618  O   VAL C 192     -26.472  42.836  43.525  1.00 25.59           O
ATOM    619  CB  VAL C 192     -24.990  40.943  41.761  1.00 21.83           C
ATOM    620  CG1 VAL C 192     -25.934  39.769  42.087  1.00 21.49           C
ATOM    621  CG2 VAL C 192     -23.996  40.555  40.692  1.00 24.33           C
ATOM    622  N   PRO C 193     -28.116  42.395  42.054  1.00 26.41           N
ATOM    623  CA  PRO C 193     -29.163  42.753  43.018  1.00 27.05           C
ATOM    624  C   PRO C 193     -29.069  41.927  44.281  1.00 29.09           C
ATOM    625  O   PRO C 193     -28.568  40.800  44.293  1.00 29.27           O
ATOM    626  CB  PRO C 193     -30.454  42.432  42.265  1.00 28.30           C
ATOM    627  CG  PRO C 193     -30.087  42.626  40.832  1.00 30.37           C
ATOM    628  CD  PRO C 193     -28.667  42.122  40.718  1.00 28.75           C
ATOM    629  N   PHE C 194     -29.565  42.516  45.352  1.00 31.26           N
ATOM    630  CA  PHE C 194     -29.440  41.968  46.691  1.00 31.50           C
ATOM    631  C   PHE C 194     -29.923  40.508  46.818  1.00 29.39           C
ATOM    632  O   PHE C 194     -29.265  39.682  47.458  1.00 29.15           O
ATOM    633  CB  PHE C 194     -30.110  42.965  47.654  1.00 33.96           C
ATOM    634  CG  PHE C 194     -30.737  42.360  48.868  1.00 32.56           C
ATOM    635  CD1 PHE C 194     -29.961  41.827  49.877  1.00 30.61           C
ATOM    636  CD2 PHE C 194     -32.115  42.413  49.039  1.00 33.24           C
ATOM    637  CE1 PHE C 194     -30.548  41.302  51.014  1.00 33.39           C
ATOM    638  CE2 PHE C 194     -32.715  41.883  50.170  1.00 35.18           C
ATOM    639  CZ  PHE C 194     -31.932  41.325  51.161  1.00 36.05           C
ATOM    640  N   GLU C 195     -31.033  40.171  46.172  1.00 32.95           N
ATOM    641  CA  GLU C 195     -31.584  38.817  46.291  1.00 33.23           C
ATOM    642  C   GLU C 195     -30.861  37.792  45.419  1.00 32.90           C
ATOM    643  O   GLU C 195     -30.842  36.592  45.732  1.00 29.58           O
ATOM    644  CB  GLU C 195     -33.085  38.804  45.991  1.00 34.88           C
ATOM    645  CG  GLU C 195     -33.952  39.572  46.996  1.00 36.83           C
ATOM    646  CD  GLU C 195     -34.451  40.872  46.404  1.00 42.76           C
ATOM    647  OE1 GLU C 195     -33.606  41.731  46.062  1.00 44.82           O
ATOM    648  OE2 GLU C 195     -35.682  41.025  46.256  1.00 43.72           O
ATOM    649  N   GLU C 196     -30.278  38.269  44.324  1.00 31.40           N
ATOM    650  CA  GLU C 196     -29.466  37.419  43.462  1.00 30.20           C
ATOM    651  C   GLU C 196     -28.226  37.009  44.235  1.00 29.93           C
ATOM    652  O   GLU C 196     -27.762  35.879  44.132  1.00 34.25           O
ATOM    653  CB  GLU C 196     -29.085  38.170  42.185  1.00 28.65           C
ATOM    654  CG  GLU C 196     -28.383  37.345  41.118  1.00 33.10           C
ATOM    655  CD  GLU C 196     -28.289  38.082  39.777  1.00 36.79           C
ATOM    656  OE1 GLU C 196     -29.041  39.065  39.587  1.00 37.39           O
ATOM    657  OE2 GLU C 196     -27.464  37.686  38.921  1.00 35.87           O
ATOM    658  N   VAL C 197     -27.704  37.935  45.029  1.00 28.22           N
ATOM    659  CA  VAL C 197     -26.581  37.641  45.900  1.00 26.50           C
ATOM    660  C   VAL C 197     -26.982  36.599  46.942  1.00 33.57           C
ATOM    661  O   VAL C 197     -26.228  35.665  47.242  1.00 35.10           O
ATOM    662  CB  VAL C 197     -26.111  38.900  46.639  1.00 26.04           C
ATOM    663  CG1 VAL C 197     -25.153  38.526  47.757  1.00 23.86           C
ATOM    664  CG2 VAL C 197     -25.453  39.876  45.672  1.00 23.65           C
ATOM    665  N   ILE C 198     -28.181  36.766  47.487  1.00 32.14           N
ATOM    666  CA  ILE C 198     -28.676  35.909  48.554  1.00 31.54           C
ATOM    667  C   ILE C 198     -29.150  34.519  48.107  1.00 32.15           C
ATOM    668  O   ILE C 198     -28.701  33.508  48.655  1.00 31.65           O
ATOM    669  CB  ILE C 198     -29.792  36.621  49.332  1.00 32.29           C
ATOM    670  CG1 ILE C 198     -29.172  37.615  50.307  1.00 35.52           C
ATOM    671  CG2 ILE C 198     -30.641  35.630  50.088  1.00 33.93           C
ATOM    672  CD1 ILE C 198     -30.140  38.110  51.317  1.00 36.49           C
ATOM    673  N   ASP C 199     -30.049  34.471  47.124  1.00 29.26           N
ATOM    674  CA  ASP C 199     -30.698  33.218  46.723  1.00 31.35           C
ATOM    675  C   ASP C 199     -29.956  32.407  45.663  1.00 34.71           C
ATOM    676  O   ASP C 199     -30.293  31.243  45.418  1.00 34.16           O
ATOM    677  CB  ASP C 199     -32.104  33.485  46.193  1.00 30.41           C
ATOM    678  CG  ASP C 199     -32.931  34.323  47.131  1.00 34.67           C
ATOM    679  OD1 ASP C 199     -32.645  34.330  48.352  1.00 34.22           O
ATOM    680  OD2 ASP C 199     -33.871  34.980  46.640  1.00 38.24           O
ATOM    681  N   LYS C 200     -28.966  33.022  45.025  1.00 31.40           N
ATOM    682  CA  LYS C 200     -28.285  32.404  43.900  1.00 28.93           C
ATOM    683  C   LYS C 200     -26.821  32.179  44.221  1.00 32.45           C
ATOM    684  O   LYS C 200     -26.344  31.038  44.273  1.00 31.22           O
ATOM    685  CB  LYS C 200     -28.389  33.314  42.685  1.00 28.05           C
ATOM    686  CG  LYS C 200     -29.805  33.546  42.208  1.00 35.17           C
ATOM    687  CD  LYS C 200     -30.277  32.405  41.326  1.00 35.48           C
ATOM    688  CE  LYS C 200     -31.662  32.674  40.764  1.00 38.79           C
ATOM    689  NZ  LYS C 200     -32.116  31.623  39.814  1.00 36.58           N
ATOM    690  N   ILE C 201     -26.122  33.288  44.439  1.00 30.25           N
ATOM    691  CA  ILE C 201     -24.691  33.284  44.684  1.00 30.98           C
ATOM    692  C   ILE C 201     -24.310  32.586  45.986  1.00 31.14           C
ATOM    693  O   ILE C 201     -23.454  31.696  46.000  1.00 28.79           O
ATOM    694  CB  ILE C 201     -24.146  34.715  44.693  1.00 28.27           C
ATOM    695  CG1 ILE C 201     -24.498  35.401  43.369  1.00 28.12           C
ATOM    696  CG2 ILE C 201     -22.649  34.720  44.951  1.00 24.38           C
ATOM    697  CD1 ILE C 201     -23.764  36.693  43.138  1.00 26.76           C
ATOM    698  N   ASN C 202     -24.929  32.988  47.088  1.00 29.11           N
ATOM    699  CA  ASN C 202     -24.600  32.354  48.358  1.00 32.41           C
ATOM    700  C   ASN C 202     -25.337  31.024  48.501  1.00 31.26           C
ATOM    701  O   ASN C 202     -24.837  30.076  49.105  1.00 34.25           O
ATOM    702  CB  ASN C 202     -24.887  33.287  49.540  1.00 27.71           C
ATOM    703  CG  ASN C 202     -24.322  32.762  50.852  1.00 29.85           C
ATOM    704  OD1 ASN C 202     -23.116  32.825  51.084  1.00 29.84           O
ATOM    705  ND2 ASN C 202     -25.196  32.246  51.721  1.00 30.05           N
ATOM    706  N   ALA C 203     -26.526  30.953  47.919  1.00 29.09           N
ATOM    707  CA  ALA C 203     -27.329  29.748  48.013  1.00 32.76           C
ATOM    708  C   ALA C 203     -26.717  28.597  47.223  1.00 34.97           C
ATOM    709  O   ALA C 203     -26.408  27.545  47.787  1.00 37.90           O
ATOM    710  CB  ALA C 203     -28.745  30.023  47.537  1.00 34.10           C
ATOM    711  N   LYS C 204     -26.521  28.807  45.923  1.00 31.14           N
ATOM    712  CA  LYS C 204     -26.187  27.706  45.023  1.00 32.25           C
ATOM    713  C   LYS C 204     -24.854  27.865  44.284  1.00 32.22           C
ATOM    714  O   LYS C 204     -24.502  27.050  43.433  1.00 32.81           O
ATOM    715  CB  LYS C 204     -27.334  27.499  44.023  1.00 31.15           C
ATOM    716  CG  LYS C 204     -28.659  27.111  44.687  1.00 36.72           C
ATOM    717  CD  LYS C 204     -29.829  27.048  43.699  1.00 36.53           C
ATOM    718  CE  LYS C 204     -30.377  28.438  43.374  1.00 40.49           C
ATOM    719  NZ  LYS C 204     -31.458  28.418  42.329  1.00 41.00           N
ATOM    720  N   GLY C 205     -24.108  28.913  44.604  1.00 31.46           N
ATOM    721  CA  GLY C 205     -22.862  29.169  43.909  1.00 31.31           C
ATOM    722  C   GLY C 205     -23.078  29.359  42.420  1.00 30.91           C
ATOM    723  O   GLY C 205     -22.242  28.987  41.602  1.00 34.86           O
ATOM    724  N   VAL C 206     -24.214  29.933  42.059  1.00 28.07           N
ATOM    725  CA  VAL C 206     -24.510  30.224  40.662  1.00 29.96           C
ATOM    726  C   VAL C 206     -24.946  31.664  40.560  1.00 29.12           C
ATOM    727  O   VAL C 206     -25.134  32.330  41.572  1.00 30.65           O
ATOM    728  CB  VAL C 206     -25.661  29.361  40.104  1.00 30.95           C
ATOM    729  CG1 VAL C 206     -25.351  27.877  40.249  1.00 27.43           C
ATOM    730  CG2 VAL C 206     -26.972  29.728  40.785  1.00 29.96           C
ATOM    731  N   CYS C 207     -25.130  32.126  39.329  1.00 32.94           N
ATOM    732  CA  CYS C 207     -25.480  33.508  39.059  1.00 33.80           C
ATOM    733  C   CYS C 207     -26.161  33.590  37.693  1.00 36.36           C
ATOM    734  O   CYS C 207     -25.810  32.840  36.778  1.00 36.94           O
ATOM    735  CB  CYS C 207     -24.214  34.358  39.075  1.00 29.59           C
ATOM    736  SG  CYS C 207     -24.480  36.070  38.636  1.00 48.80           S
ATOM    737  N   ARG C 208     -27.131  34.492  37.556  1.00 34.38           N
ATOM    738  CA  ARG C 208     -27.858  34.666  36.298  1.00 34.12           C
ATOM    739  C   ARG C 208     -26.946  35.110  35.158  1.00 32.68           C
ATOM    740  O   ARG C 208     -25.897  35.703  35.389  1.00 33.18           O
ATOM    741  CB  ARG C 208     -28.969  35.700  36.459  1.00 34.60           C
ATOM    742  CG  ARG C 208     -29.932  35.447  37.603  1.00 36.74           C
ATOM    743  CD  ARG C 208     -31.123  36.378  37.478  1.00 39.78           C
ATOM    744  NE  ARG C 208     -32.013  36.309  38.631  1.00 41.45           N
ATOM    745  CZ  ARG C 208     -33.062  35.495  38.726  1.00 43.11           C
ATOM    746  NH1 ARG C 208     -33.366  34.665  37.739  1.00 45.59           N
ATOM    747  NH2 ARG C 208     -33.809  35.512  39.814  1.00 40.98           N
ATOM    748  N   SER C 209     -27.350  34.834  33.925  1.00 30.93           N
ATOM    749  CA  SER C 209     -26.567  35.259  32.776  1.00 29.52           C
ATOM    750  C   SER C 209     -27.105  36.582  32.260  1.00 32.24           C
ATOM    751  O   SER C 209     -26.901  36.945  31.105  1.00 34.00           O
ATOM    752  CB  SER C 209     -26.600  34.205  31.672  1.00 28.07           C
ATOM    753  OG  SER C 209     -27.907  34.066  31.158  1.00 29.55           O
ATOM    754  N   THR C 210     -27.814  37.298  33.118  1.00 31.98           N
ATOM    755  CA  THR C 210     -28.351  38.594  32.749  1.00 29.79           C
ATOM    756  C   THR C 210     -27.895  39.630  33.761  1.00 30.53           C
ATOM    757  O   THR C 210     -27.812  39.347  34.951  1.00 29.76           O
ATOM    758  CB  THR C 210     -29.879  38.583  32.777  1.00 31.20           C
ATOM    759  OG1 THR C 210     -30.315  38.022  34.022  1.00 33.54           O
ATOM    760  CG2 THR C 210     -30.441  37.771  31.625  1.00 30.15           C
ATOM    761  N   ALA C 211     -27.610  40.837  33.289  1.00 30.74           N
ATOM    762  CA  ALA C 211     -27.370  41.957  34.185  1.00 28.11           C
ATOM    763  C   ALA C 211     -28.513  42.934  34.002  1.00 28.80           C
ATOM    764  O   ALA C 211     -28.690  43.476  32.922  1.00 30.84           O
ATOM    765  CB  ALA C 211     -26.052  42.629  33.858  1.00 22.99           C
ATOM    766  N   LYS C 212     -29.307  43.149  35.040  1.00 29.73           N
ATOM    767  CA  LYS C 212     -30.382  44.125  34.942  1.00 28.70           C
ATOM    768  C   LYS C 212     -30.158  45.176  35.998  1.00 27.35           C
ATOM    769  O   LYS C 212     -30.085  44.858  37.182  1.00 30.45           O
ATOM    770  CB  LYS C 212     -31.747  43.458  35.118  1.00 31.76           C
ATOM    771  CG  LYS C 212     -32.953  44.387  34.931  1.00 32.58           C
ATOM    772  CD  LYS C 212     -34.196  43.561  34.601  1.00 38.55           C
ATOM    773  CE  LYS C 212     -35.488  44.251  34.996  1.00 40.94           C
ATOM    774  NZ  LYS C 212     -35.742  44.169  36.466  1.00 45.68           N
ATOM    775  N   TYR C 213     -30.042  46.429  35.577  1.00 23.71           N
ATOM    776  CA  TYR C 213     -29.620  47.466  36.495  1.00 25.87           C
ATOM    777  C   TYR C 213     -29.943  48.860  35.998  1.00 26.44           C
ATOM    778  O   TYR C 213     -30.238  49.059  34.829  1.00 30.40           O
ATOM    779  CB  TYR C 213     -28.120  47.344  36.740  1.00 27.52           C
ATOM    780  CG  TYR C 213     -27.272  47.485  35.494  1.00 26.68           C
ATOM    781  CD1 TYR C 213     -26.501  48.616  35.285  1.00 25.16           C
ATOM    782  CD2 TYR C 213     -27.235  46.477  34.531  1.00 26.06           C
ATOM    783  CE1 TYR C 213     -25.712  48.743  34.152  1.00 26.22           C
ATOM    784  CE2 TYR C 213     -26.440  46.595  33.404  1.00 23.76           C
ATOM    785  CZ  TYR C 213     -25.684  47.732  33.221  1.00 22.12           C
ATOM    786  OH  TYR C 213     -24.903  47.876  32.105  1.00 22.31           O
ATOM    787  N   VAL C 214     -29.882  49.825  36.903  1.00 25.49           N
ATOM    788  CA  VAL C 214     -30.192  51.202  36.569  1.00 27.22           C
ATOM    789  C   VAL C 214     -28.920  51.929  36.172  1.00 28.41           C
ATOM    790  O   VAL C 214     -28.001  52.071  36.982  1.00 28.11           O
ATOM    791  CB  VAL C 214     -30.853  51.930  37.757  1.00 25.77           C
ATOM    792  CG1 VAL C 214     -31.056  53.408  37.438  1.00 28.03           C
ATOM    793  CG2 VAL C 214     -32.170  51.275  38.096  1.00 25.58           C
ATOM    794  N   ARG C 215     -28.859  52.366  34.920  1.00 26.44           N
ATOM    795  CA  ARG C 215     -27.722  53.134  34.439  1.00 26.26           C
ATOM    796  C   ARG C 215     -28.266  54.333  33.688  1.00 26.83           C
ATOM    797  O   ARG C 215     -29.145  54.189  32.845  1.00 27.94           O
ATOM    798  CB  ARG C 215     -26.828  52.282  33.527  1.00 22.79           C
ATOM    799  CG  ARG C 215     -25.694  53.060  32.828  1.00 23.42           C
ATOM    800  CD  ARG C 215     -24.519  53.400  33.767  1.00 25.47           C
ATOM    801  NE  ARG C 215     -23.933  52.198  34.351  1.00 25.72           N
ATOM    802  CZ  ARG C 215     -23.958  51.889  35.644  1.00 27.20           C
ATOM    803  NH1 ARG C 215     -24.519  52.710  36.527  1.00 25.55           N
ATOM    804  NH2 ARG C 215     -23.408  50.754  36.056  1.00 27.28           N
ATOM    805  N   ASN C 216     -27.748  55.515  34.003  1.00 26.27           N
ATOM    806  CA  ASN C 216     -28.213  56.753  33.398  1.00 24.18           C
ATOM    807  C   ASN C 216     -29.727  56.896  33.447  1.00 27.14           C
ATOM    808  O   ASN C 216     -30.363  57.185  32.444  1.00 27.90           O
ATOM    809  CB  ASN C 216     -27.734  56.858  31.962  1.00 24.20           C
ATOM    810  CG  ASN C 216     -26.236  56.996  31.865  1.00 26.75           C
ATOM    811  OD1 ASN C 216     -25.507  56.589  32.770  1.00 27.71           O
ATOM    812  ND2 ASN C 216     -25.761  57.586  30.770  1.00 21.89           N
ATOM    813  N   ASN C 217     -30.302  56.679  34.620  1.00 28.67           N
ATOM    814  CA  ASN C 217     -31.724  56.898  34.806  1.00 28.63           C
ATOM    815  C   ASN C 217     -32.558  55.971  33.925  1.00 32.89           C
ATOM    816  O   ASN C 217     -33.680  56.296  33.523  1.00 34.80           O
ATOM    817  CB  ASN C 217     -32.039  58.360  34.531  1.00 26.18           C
ATOM    818  CG  ASN C 217     -31.407  59.273  35.545  1.00 29.06           C
ATOM    819  OD1 ASN C 217     -31.471  59.007  36.740  1.00 28.45           O
ATOM    820  ND2 ASN C 217     -30.766  60.342  35.077  1.00 25.55           N
ATOM    821  N   LEU C 218     -32.001  54.806  33.629  1.00 29.53           N
ATOM    822  CA  LEU C 218     -32.695  53.821  32.824  1.00 29.09           C
ATOM    823  C   LEU C 218     -32.379  52.412  33.302  1.00 31.47           C
ATOM    824  O   LEU C 218     -31.210  52.037  33.438  1.00 32.51           O
ATOM    825  CB  LEU C 218     -32.311  53.947  31.350  1.00 29.94           C
ATOM    826  CG  LEU C 218     -32.761  52.734  30.528  1.00 31.79           C
ATOM    827  CD1 LEU C 218     -34.242  52.482  30.765  1.00 36.00           C
ATOM    828  CD2 LEU C 218     -32.481  52.898  29.049  1.00 24.39           C
ATOM    829  N   GLU C 219     -33.426  51.636  33.555  1.00 29.32           N
ATOM    830  CA  GLU C 219     -33.257  50.234  33.873  1.00 32.51           C
ATOM    831  C   GLU C 219     -32.824  49.501  32.616  1.00 31.82           C
ATOM    832  O   GLU C 219     -33.643  49.140  31.767  1.00 34.39           O
ATOM    833  CB  GLU C 219     -34.555  49.646  34.401  1.00 32.83           C
ATOM    834  CG  GLU C 219     -34.436  48.186  34.790  1.00 36.07           C
ATOM    835  CD  GLU C 219     -35.778  47.604  35.176  1.00 44.98           C
ATOM    836  OE1 GLU C 219     -36.717  47.687  34.352  1.00 48.21           O
ATOM    837  OE2 GLU C 219     -35.901  47.081  36.305  1.00 44.60           O
ATOM    838  N   THR C 220     -31.525  49.315  32.480  1.00 28.01           N
ATOM    839  CA  THR C 220     -30.984  48.700  31.289  1.00 30.39           C
ATOM    840  C   THR C 220     -30.906  47.219  31.594  1.00 31.02           C
ATOM    841  O   THR C 220     -30.596  46.828  32.719  1.00 33.28           O
ATOM    842  CB  THR C 220     -29.591  49.280  30.958  1.00 27.55           C
ATOM    843  OG1 THR C 220     -29.009  48.582  29.853  1.00 27.60           O
ATOM    844  CG2 THR C 220     -28.683  49.156  32.147  1.00 27.75           C
ATOM    845  N   THR C 221     -31.233  46.389  30.616  1.00 31.62           N
ATOM    846  CA  THR C 221     -31.092  44.954  30.799  1.00 30.08           C
ATOM    847  C   THR C 221     -30.137  44.454  29.745  1.00 28.31           C
ATOM    848  O   THR C 221     -30.148  44.931  28.617  1.00 28.86           O
ATOM    849  CB  THR C 221     -32.438  44.203  30.698  1.00 31.47           C
ATOM    850  OG1 THR C 221     -33.371  44.754  31.633  1.00 35.11           O
ATOM    851  CG2 THR C 221     -32.256  42.735  31.016  1.00 26.95           C
ATOM    852  N   ALA C 222     -29.287  43.514  30.136  1.00 28.74           N
ATOM    853  CA  ALA C 222     -28.366  42.873  29.217  1.00 27.67           C
ATOM    854  C   ALA C 222     -28.408  41.374  29.467  1.00 31.90           C
ATOM    855  O   ALA C 222     -28.421  40.941  30.626  1.00 28.89           O
ATOM    856  CB  ALA C 222     -26.968  43.406  29.417  1.00 25.56           C
ATOM    857  N   PHE C 223     -28.447  40.595  28.382  1.00 30.79           N
ATOM    858  CA  PHE C 223     -28.456  39.132  28.455  1.00 31.18           C
ATOM    859  C   PHE C 223     -27.144  38.590  27.901  1.00 31.69           C
ATOM    860  O   PHE C 223     -26.684  39.016  26.845  1.00 33.71           O
ATOM    861  CB  PHE C 223     -29.612  38.536  27.637  1.00 31.42           C
ATOM    862  CG  PHE C 223     -30.955  39.174  27.906  1.00 35.47           C
ATOM    863  CD1 PHE C 223     -31.260  40.438  27.401  1.00 31.89           C
ATOM    864  CD2 PHE C 223     -31.922  38.503  28.643  1.00 32.51           C
ATOM    865  CE1 PHE C 223     -32.492  41.029  27.644  1.00 31.02           C
ATOM    866  CE2 PHE C 223     -33.165  39.090  28.888  1.00 32.30           C
ATOM    867  CZ  PHE C 223     -33.444  40.357  28.384  1.00 32.23           C
ATOM    868  N   HIS C 224     -26.551  37.634  28.601  1.00 28.17           N
ATOM    869  CA  HIS C 224     -25.288  37.083  28.156  1.00 27.01           C
ATOM    870  C   HIS C 224     -25.457  36.376  26.825  1.00 32.87           C
ATOM    871  O   HIS C 224     -26.343  35.530  26.668  1.00 32.65           O
ATOM    872  CB  HIS C 224     -24.713  36.117  29.182  1.00 26.16           C
ATOM    873  CG  HIS C 224     -23.461  35.446  28.722  1.00 26.84           C
ATOM    874  ND1 HIS C 224     -22.373  36.151  28.255  1.00 26.56           N
ATOM    875  CD2 HIS C 224     -23.131  34.138  28.630  1.00 23.99           C
ATOM    876  CE1 HIS C 224     -21.422  35.305  27.903  1.00 25.46           C
ATOM    877  NE2 HIS C 224     -21.859  34.077  28.116  1.00 24.62           N
ATOM    878  N   ARG C 225     -24.596  36.726  25.870  1.00 30.21           N
ATOM    879  CA  ARG C 225     -24.634  36.157  24.525  1.00 30.73           C
ATOM    880  C   ARG C 225     -25.929  36.464  23.797  1.00 32.75           C
ATOM    881  O   ARG C 225     -26.193  35.902  22.736  1.00 31.94           O
ATOM    882  CB  ARG C 225     -24.415  34.646  24.562  1.00 30.16           C
ATOM    883  CG  ARG C 225     -22.967  34.234  24.670  1.00 29.23           C
ATOM    884  CD  ARG C 225     -22.819  32.725  24.671  1.00 28.91           C
ATOM    885  NE  ARG C 225     -23.363  32.118  23.456  1.00 32.51           N
ATOM    886  CZ  ARG C 225     -22.685  31.969  22.323  1.00 29.31           C
ATOM    887  NH1 ARG C 225     -21.434  32.396  22.228  1.00 30.39           N
ATOM    888  NH2 ARG C 225     -23.264  31.402  21.277  1.00 29.65           N
ATOM    889  N   ASP C 226     -26.738  37.345  24.374  1.00 31.64           N
ATOM    890  CA  ASP C 226     -27.999  37.730  23.754  1.00 35.31           C
ATOM    891  C   ASP C 226     -28.962  36.556  23.705  1.00 34.61           C
ATOM    892  O   ASP C 226     -29.770  36.437  22.785  1.00 33.18           O
ATOM    893  CB  ASP C 226     -27.747  38.284  22.353  1.00 34.61           C
ATOM    894  CG  ASP C 226     -26.975  39.586  22.385  1.00 33.01           C
ATOM    895  OD1 ASP C 226     -25.940  39.699  21.693  1.00 33.10           O
ATOM    896  OD2 ASP C 226     -27.402  40.496  23.125  1.00 34.10           O
ATOM    897  N   ASP C 227     -28.853  35.698  24.714  1.00 33.46           N
ATOM    898  CA  ASP C 227     -29.679  34.509  24.827  1.00 38.16           C
ATOM    899  C   ASP C 227     -30.523  34.604  26.090  1.00 39.65           C
ATOM    900  O   ASP C 227     -30.197  35.362  27.009  1.00 37.01           O
ATOM    901  CB  ASP C 227     -28.804  33.252  24.906  1.00 37.80           C
ATOM    902  CG  ASP C 227     -28.034  32.986  23.624  1.00 42.57           C
ATOM    903  OD1 ASP C 227     -27.668  31.814  23.385  1.00 43.59           O
ATOM    904  OD2 ASP C 227     -27.796  33.940  22.852  1.00 46.18           O
ATOM    905  N   HIS C 228     -31.598  33.824  26.132  1.00 40.14           N
ATOM    906  CA  HIS C 228     -32.471  33.769  27.299  1.00 40.59           C
ATOM    907  C   HIS C 228     -31.632  33.547  28.553  1.00 39.39           C
ATOM    908  O   HIS C 228     -30.583  32.911  28.498  1.00 38.48           O
ATOM    909  CB  HIS C 228     -33.486  32.631  27.149  1.00 42.75           C
ATOM    910  CG  HIS C 228     -32.888  31.265  27.324  1.00 47.18           C
ATOM    911  ND1 HIS C 228     -31.845  30.803  26.547  1.00 50.26           N
ATOM    912  CD2 HIS C 228     -33.181  30.267  28.190  1.00 47.95           C
ATOM    913  CE1 HIS C 228     -31.524  29.577  26.925  1.00 47.84           C
ATOM    914  NE2 HIS C 228     -32.320  29.229  27.923  1.00 51.27           N
ATOM    915  N   GLU C 229     -32.101  34.062  29.685  1.00 35.87           N
ATOM    916  CA  GLU C 229     -31.353  33.954  30.936  1.00 37.31           C
ATOM    917  C   GLU C 229     -31.055  32.510  31.297  1.00 38.24           C
ATOM    918  O   GLU C 229     -31.919  31.642  31.204  1.00 42.83           O
ATOM    919  CB  GLU C 229     -32.085  34.641  32.092  1.00 35.09           C
ATOM    920  CG  GLU C 229     -31.496  34.302  33.463  1.00 38.72           C
ATOM    921  CD  GLU C 229     -32.427  34.656  34.619  1.00 50.71           C
ATOM    922  OE1 GLU C 229     -33.074  35.731  34.574  1.00 48.75           O
ATOM    923  OE2 GLU C 229     -32.514  33.847  35.569  1.00 49.88           O
ATOM    924  N   THR C 230     -29.815  32.269  31.690  1.00 36.20           N
ATOM    925  CA  THR C 230     -29.369  30.964  32.120  1.00 34.99           C
ATOM    926  C   THR C 230     -28.633  31.177  33.416  1.00 36.99           C
ATOM    927  O   THR C 230     -27.755  32.025  33.482  1.00 40.19           O
ATOM    928  CB  THR C 230     -28.331  30.403  31.151  1.00 38.90           C
ATOM    929  OG1 THR C 230     -28.522  30.977  29.848  1.00 41.96           O
ATOM    930  CG2 THR C 230     -28.415  28.885  31.090  1.00 37.39           C
ATOM    931  N   ASP C 231     -28.989  30.434  34.457  1.00 36.96           N
ATOM    932  CA  ASP C 231     -28.201  30.459  35.678  1.00 33.54           C
ATOM    933  C   ASP C 231     -26.846  29.854  35.355  1.00 38.08           C
ATOM    934  O   ASP C 231     -26.774  28.766  34.786  1.00 38.41           O
ATOM    935  CB  ASP C 231     -28.876  29.644  36.771  1.00 33.50           C
ATOM    936  CG  ASP C 231     -29.980  30.402  37.455  1.00 37.81           C
ATOM    937  OD1 ASP C 231     -30.508  29.883  38.463  1.00 33.99           O
ATOM    938  OD2 ASP C 231     -30.312  31.518  36.992  1.00 40.59           O
ATOM    939  N   MET C 232     -25.771  30.548  35.714  1.00 36.66           N
ATOM    940  CA  MET C 232     -24.445  30.089  35.350  1.00 32.50           C
ATOM    941  C   MET C 232     -23.573  29.931  36.574  1.00 36.40           C
ATOM    942  O   MET C 232     -23.560  30.786  37.453  1.00 35.56           O
ATOM    943  CB  MET C 232     -23.819  31.057  34.364  1.00 30.19           C
ATOM    944  CG  MET C 232     -24.711  31.324  33.177  1.00 34.95           C
ATOM    945  SD  MET C 232     -23.778  32.006  31.812  1.00 39.59           S
ATOM    946  CE  MET C 232     -22.305  31.003  31.909  1.00 32.00           C
ATOM    947  N   GLU C 233     -22.836  28.825  36.611  1.00 36.48           N
ATOM    948  CA  GLU C 233     -22.039  28.455  37.772  1.00 36.61           C
ATOM    949  C   GLU C 233     -20.855  29.406  37.963  1.00 37.23           C
ATOM    950  O   GLU C 233     -20.247  29.862  36.990  1.00 41.34           O
ATOM    951  CB  GLU C 233     -21.555  27.006  37.636  1.00 33.61           C
ATOM    952  N   LEU C 234     -20.528  29.712  39.213  1.00 28.87           N
ATOM    953  CA  LEU C 234     -19.372  30.551  39.489  1.00 29.37           C
ATOM    954  C   LEU C 234     -18.173  29.654  39.718  1.00 28.09           C
ATOM    955  O   LEU C 234     -18.276  28.660  40.425  1.00 28.34           O
ATOM    956  CB  LEU C 234     -19.618  31.427  40.720  1.00 31.94           C
ATOM    957  CG  LEU C 234     -20.483  32.679  40.511  1.00 31.70           C
ATOM    958  CD1 LEU C 234     -21.285  33.010  41.769  1.00 23.18           C
ATOM    959  CD2 LEU C 234     -19.627  33.861  40.053  1.00 25.39           C
ATOM    960  N   LYS C 235     -17.039  30.014  39.123  1.00 28.26           N
ATOM    961  CA  LYS C 235     -15.812  29.220  39.224  1.00 27.65           C
ATOM    962  C   LYS C 235     -14.618  30.102  39.634  1.00 29.55           C
ATOM    963  O   LYS C 235     -14.643  31.312  39.421  1.00 32.40           O
ATOM    964  CB  LYS C 235     -15.555  28.557  37.877  1.00 24.83           C
ATOM    965  CG  LYS C 235     -15.868  29.495  36.735  1.00 31.19           C
ATOM    966  CD  LYS C 235     -15.686  28.852  35.380  1.00 29.84           C
ATOM    967  CE  LYS C 235     -15.544  29.917  34.304  1.00 27.97           C
ATOM    968  NZ  LYS C 235     -14.415  29.570  33.400  1.00 33.23           N
ATOM    969  N   PRO C 236     -13.568  29.508  40.230  1.00 27.81           N
ATOM    970  CA  PRO C 236     -12.439  30.361  40.637  1.00 25.91           C
ATOM    971  C   PRO C 236     -11.781  31.138  39.494  1.00 28.92           C
ATOM    972  O   PRO C 236     -11.693  30.668  38.355  1.00 30.63           O
ATOM    973  CB  PRO C 236     -11.447  29.361  41.239  1.00 27.48           C
ATOM    974  CG  PRO C 236     -12.304  28.257  41.749  1.00 26.40           C
ATOM    975  CD  PRO C 236     -13.456  28.145  40.779  1.00 24.20           C
ATOM    976  N   ALA C 237     -11.322  32.341  39.810  1.00 26.04           N
ATOM    977  CA  ALA C 237     -10.562  33.145  38.862  1.00 26.50           C
ATOM    978  C   ALA C 237      -9.315  32.383  38.429  1.00 29.23           C
ATOM    979  O   ALA C 237      -9.024  31.310  38.949  1.00 32.12           O
ATOM    980  CB  ALA C 237     -10.178  34.472  39.501  1.00 26.00           C
ATOM    981  N   ASN C 238      -8.578  32.930  37.473  1.00 29.93           N
ATOM    982  CA  ASN C 238      -7.304  32.344  37.089  1.00 25.98           C
ATOM    983  C   ASN C 238      -6.263  32.705  38.131  1.00 33.20           C
ATOM    984  O   ASN C 238      -6.444  33.652  38.898  1.00 33.67           O
ATOM    985  CB  ASN C 238      -6.855  32.872  35.731  1.00 29.75           C
ATOM    986  CG  ASN C 238      -7.728  32.387  34.600  1.00 34.57           C
ATOM    987  OD1 ASN C 238      -8.100  31.209  34.543  1.00 37.08           O
ATOM    988  ND2 ASN C 238      -8.065  33.294  33.687  1.00 32.22           N
ATOM    989  N   ALA C 239      -5.160  31.967  38.144  1.00 31.30           N
ATOM    990  CA  ALA C 239      -4.110  32.190  39.123  1.00 33.29           C
ATOM    991  C   ALA C 239      -3.369  33.506  38.892  1.00 31.89           C
ATOM    992  O   ALA C 239      -2.932  33.788  37.784  1.00 29.24           O
ATOM    993  CB  ALA C 239      -3.133  31.022  39.113  1.00 31.05           C
ATOM    994  N   ALA C 240      -3.238  34.303  39.952  1.00 33.02           N
ATOM    995  CA  ALA C 240      -2.429  35.522  39.938  1.00 29.46           C
ATOM    996  C   ALA C 240      -1.820  35.709  41.317  1.00 34.82           C
ATOM    997  O   ALA C 240      -2.518  35.616  42.329  1.00 37.19           O
ATOM    998  CB  ALA C 240      -3.276  36.731  39.561  1.00 29.28           C
ATOM    999  N   THR C 241      -0.515  35.958  41.362  1.00 33.92           N
ATOM   1000  CA  THR C 241       0.188  36.077  42.629  1.00 33.39           C
ATOM   1001  C   THR C 241      -0.215  37.334  43.377  1.00 34.91           C
ATOM   1002  O   THR C 241      -0.514  38.368  42.775  1.00 32.30           O
ATOM   1003  CB  THR C 241       1.697  36.128  42.407  1.00 35.01           C
ATOM   1004  OG1 THR C 241       1.973  37.077  41.375  1.00 36.30           O
ATOM   1005  CG2 THR C 241       2.222  34.770  41.973  1.00 33.05           C
ATOM   1006  N   ARG C 242      -0.203  37.239  44.701  1.00 35.41           N
ATOM   1007  CA  ARG C 242      -0.500  38.380  45.561  1.00 37.52           C
ATOM   1008  C   ARG C 242      -1.866  39.014  45.279  1.00 40.06           C
ATOM   1009  O   ARG C 242      -2.045  40.224  45.434  1.00 39.22           O
ATOM   1010  CB  ARG C 242       0.618  39.428  45.484  1.00 34.65           C
ATOM   1011  CG  ARG C 242       1.912  38.976  46.155  1.00 36.33           C
ATOM   1012  CD  ARG C 242       3.033  39.996  46.018  1.00 34.83           C
ATOM   1013  NE  ARG C 242       3.362  40.322  44.629  1.00 34.36           N
ATOM   1014  CZ  ARG C 242       4.174  39.609  43.851  1.00 33.93           C
ATOM   1015  NH1 ARG C 242       4.741  38.501  44.303  1.00 31.60           N
ATOM   1016  NH2 ARG C 242       4.411  40.001  42.609  1.00 33.99           N
ATOM   1017  N   THR C 243      -2.828  38.188  44.876  1.00 37.21           N
ATOM   1018  CA  THR C 243      -4.202  38.642  44.736  1.00 35.81           C
ATOM   1019  C   THR C 243      -5.081  37.865  45.697  1.00 36.26           C
ATOM   1020  O   THR C 243      -4.769  36.726  46.038  1.00 34.22           O
ATOM   1021  CB  THR C 243      -4.721  38.394  43.322  1.00 34.87           C
ATOM   1022  OG1 THR C 243      -4.869  36.981  43.116  1.00 37.11           O
ATOM   1023  CG2 THR C 243      -3.753  38.974  42.287  1.00 30.87           C
ATOM   1024  N   SER C 244      -6.177  38.479  46.135  1.00 34.46           N
ATOM   1025  CA  SER C 244      -7.153  37.781  46.968  1.00 31.82           C
ATOM   1026  C   SER C 244      -8.050  36.904  46.088  1.00 33.75           C
ATOM   1027  O   SER C 244      -7.820  36.792  44.880  1.00 34.14           O
ATOM   1028  CB  SER C 244      -7.971  38.769  47.816  1.00 37.92           C
ATOM   1029  OG  SER C 244      -7.971  40.091  47.281  1.00 34.79           O
ATOM   1030  N   ARG C 245      -9.061  36.273  46.678  1.00 30.16           N
ATOM   1031  CA  ARG C 245      -9.874  35.315  45.931  1.00 27.74           C
ATOM   1032  C   ARG C 245     -10.948  35.955  45.053  1.00 27.24           C
ATOM   1033  O   ARG C 245     -11.657  36.859  45.483  1.00 26.75           O
ATOM   1034  CB  ARG C 245     -10.515  34.304  46.873  1.00 24.94           C
ATOM   1035  CG  ARG C 245      -9.533  33.371  47.502  1.00 26.24           C
ATOM   1036  CD  ARG C 245     -10.244  32.195  48.126  1.00 25.77           C
ATOM   1037  NE  ARG C 245     -11.272  32.627  49.057  1.00 27.80           N
ATOM   1038  CZ  ARG C 245     -12.244  31.841  49.509  1.00 30.60           C
ATOM   1039  NH1 ARG C 245     -12.317  30.582  49.102  1.00 30.05           N
ATOM   1040  NH2 ARG C 245     -13.148  32.321  50.359  1.00 25.67           N
ATOM   1041  N   GLY C 246     -11.056  35.467  43.821  1.00 26.92           N
ATOM   1042  CA  GLY C 246     -12.097  35.890  42.903  1.00 23.73           C
ATOM   1043  C   GLY C 246     -12.767  34.705  42.233  1.00 26.34           C
ATOM   1044  O   GLY C 246     -12.202  33.618  42.202  1.00 26.44           O
ATOM   1045  N   TRP C 247     -13.977  34.930  41.714  1.00 25.24           N
ATOM   1046  CA  TRP C 247     -14.762  33.937  40.981  1.00 26.58           C
ATOM   1047  C   TRP C 247     -15.511  34.626  39.834  1.00 28.16           C
ATOM   1048  O   TRP C 247     -15.831  35.806  39.929  1.00 27.48           O
ATOM   1049  CB  TRP C 247     -15.814  33.282  41.886  1.00 27.51           C
ATOM   1050  CG  TRP C 247     -15.293  32.572  43.109  1.00 26.36           C
ATOM   1051  CD1 TRP C 247     -15.082  31.230  43.249  1.00 27.22           C
ATOM   1052  CD2 TRP C 247     -14.958  33.163  44.366  1.00 26.92           C
ATOM   1053  NE1 TRP C 247     -14.619  30.952  44.516  1.00 27.60           N
ATOM   1054  CE2 TRP C 247     -14.536  32.124  45.226  1.00 27.35           C
ATOM   1055  CE3 TRP C 247     -14.972  34.477  44.860  1.00 27.20           C
ATOM   1056  CZ2 TRP C 247     -14.129  32.350  46.541  1.00 26.16           C
ATOM   1057  CZ3 TRP C 247     -14.564  34.701  46.176  1.00 24.00           C
ATOM   1058  CH2 TRP C 247     -14.152  33.641  46.995  1.00 24.20           C
ATOM   1059  N   HIS C 248     -15.801  33.891  38.762  1.00 26.54           N
ATOM   1060  CA  HIS C 248     -16.609  34.423  37.661  1.00 29.54           C
ATOM   1061  C   HIS C 248     -17.371  33.291  36.983  1.00 27.19           C
ATOM   1062  O   HIS C 248     -17.306  32.149  37.440  1.00 28.87           O
ATOM   1063  CB  HIS C 248     -15.743  35.176  36.648  1.00 26.84           C
ATOM   1064  CG  HIS C 248     -14.661  34.339  36.049  1.00 25.81           C
ATOM   1065  ND1 HIS C 248     -14.238  34.485  34.749  1.00 27.84           N
ATOM   1066  CD2 HIS C 248     -13.917  33.340  36.575  1.00 27.38           C
ATOM   1067  CE1 HIS C 248     -13.278  33.617  34.499  1.00 28.26           C
ATOM   1068  NE2 HIS C 248     -13.063  32.909  35.593  1.00 27.86           N
ATOM   1069  N   THR C 249     -18.083  33.600  35.899  1.00 29.21           N
ATOM   1070  CA  THR C 249     -18.917  32.603  35.215  1.00 29.00           C
ATOM   1071  C   THR C 249     -18.493  32.286  33.782  1.00 29.71           C
ATOM   1072  O   THR C 249     -18.669  31.154  33.325  1.00 30.65           O
ATOM   1073  CB  THR C 249     -20.390  33.030  35.164  1.00 29.03           C
ATOM   1074  OG1 THR C 249     -20.485  34.295  34.500  1.00 28.95           O
ATOM   1075  CG2 THR C 249     -20.963  33.160  36.566  1.00 31.70           C
ATOM   1076  N   THR C 250     -17.963  33.276  33.067  1.00 26.76           N
ATOM   1077  CA  THR C 250     -17.602  33.092  31.655  1.00 26.59           C
ATOM   1078  C   THR C 250     -16.181  33.575  31.349  1.00 27.46           C
ATOM   1079  O   THR C 250     -15.613  34.387  32.091  1.00 28.86           O
ATOM   1080  CB  THR C 250     -18.627  33.774  30.683  1.00 26.86           C
ATOM   1081  OG1 THR C 250     -18.502  35.200  30.751  1.00 29.31           O
ATOM   1082  CG2 THR C 250     -20.060  33.393  31.040  1.00 23.87           C
ATOM   1083  N   ASP C 251     -15.606  33.082  30.257  1.00 27.35           N
ATOM   1084  CA  ASP C 251     -14.210  33.385  29.947  1.00 26.38           C
ATOM   1085  C   ASP C 251     -14.034  34.276  28.725  1.00 28.05           C
ATOM   1086  O   ASP C 251     -13.174  35.155  28.706  1.00 33.59           O
ATOM   1087  CB  ASP C 251     -13.414  32.092  29.756  1.00 28.47           C
ATOM   1088  CG  ASP C 251     -13.206  31.327  31.059  1.00 29.95           C
ATOM   1089  OD1 ASP C 251     -13.683  30.178  31.153  1.00 31.59           O
ATOM   1090  OD2 ASP C 251     -12.545  31.853  31.975  1.00 27.19           O
ATOM   1091  N   LEU C 252     -14.847  34.045  27.703  1.00 28.39           N
ATOM   1092  CA  LEU C 252     -14.658  34.690  26.407  1.00 27.90           C
ATOM   1093  C   LEU C 252     -15.668  35.787  26.123  1.00 25.46           C
ATOM   1094  O   LEU C 252     -16.796  35.736  26.598  1.00 31.59           O
ATOM   1095  CB  LEU C 252     -14.723  33.636  25.308  1.00 26.82           C
ATOM   1096  CG  LEU C 252     -13.557  32.649  25.341  1.00 28.30           C
ATOM   1097  CD1 LEU C 252     -14.049  31.282  24.954  1.00 26.54           C
ATOM   1098  CD2 LEU C 252     -12.396  33.094  24.440  1.00 26.66           C
ATOM   1099  N   LYS C 253     -15.254  36.781  25.345  1.00 25.24           N
ATOM   1100  CA  LYS C 253     -16.142  37.860  24.922  1.00 25.36           C
ATOM   1101  C   LYS C 253     -16.997  37.418  23.730  1.00 27.12           C
ATOM   1102  O   LYS C 253     -16.525  36.712  22.844  1.00 29.02           O
ATOM   1103  CB  LYS C 253     -15.319  39.087  24.519  1.00 28.52           C
ATOM   1104  CG  LYS C 253     -14.439  39.655  25.618  1.00 27.83           C
ATOM   1105  CD  LYS C 253     -15.271  40.160  26.795  1.00 27.19           C
ATOM   1106  CE  LYS C 253     -14.403  40.586  27.979  1.00 28.38           C
ATOM   1107  NZ  LYS C 253     -13.890  41.975  27.832  1.00 30.56           N
ATOM   1108  N   TYR C 254     -18.250  37.849  23.688  1.00 28.28           N
ATOM   1109  CA  TYR C 254     -19.150  37.438  22.610  1.00 28.74           C
ATOM   1110  C   TYR C 254     -19.405  38.521  21.545  1.00 29.93           C
ATOM   1111  O   TYR C 254     -20.094  39.513  21.796  1.00 29.44           O
ATOM   1112  CB  TYR C 254     -20.487  36.939  23.176  1.00 30.09           C
ATOM   1113  CG  TYR C 254     -21.434  36.519  22.084  1.00 31.21           C
ATOM   1114  CD1 TYR C 254     -21.292  35.285  21.463  1.00 34.31           C
ATOM   1115  CD2 TYR C 254     -22.440  37.365  21.644  1.00 30.43           C
ATOM   1116  CE1 TYR C 254     -22.134  34.893  20.442  1.00 33.68           C
ATOM   1117  CE2 TYR C 254     -23.299  36.981  20.617  1.00 32.59           C
ATOM   1118  CZ  TYR C 254     -23.135  35.741  20.018  1.00 33.75           C
ATOM   1119  OH  TYR C 254     -23.972  35.332  19.000  1.00 40.79           O
ATOM   1120  N   ASN C 255     -18.865  38.314  20.349  1.00 32.22           N
ATOM   1121  CA  ASN C 255     -19.080  39.236  19.240  1.00 31.49           C
ATOM   1122  C   ASN C 255     -19.871  38.598  18.109  1.00 34.31           C
ATOM   1123  O   ASN C 255     -19.796  37.389  17.911  1.00 39.11           O
ATOM   1124  CB  ASN C 255     -17.742  39.710  18.699  1.00 27.26           C
ATOM   1125  CG  ASN C 255     -16.842  40.221  19.776  1.00 26.82           C
ATOM   1126  OD1 ASN C 255     -17.118  41.255  20.389  1.00 25.46           O
ATOM   1127  ND2 ASN C 255     -15.747  39.511  20.017  1.00 26.61           N
ATOM   1128  N   PRO C 256     -20.599  39.418  17.335  1.00 38.52           N
ATOM   1129  CA  PRO C 256     -21.446  38.927  16.238  1.00 40.56           C
ATOM   1130  C   PRO C 256     -20.647  38.236  15.130  1.00 44.65           C
ATOM   1131  O   PRO C 256     -19.630  38.770  14.671  1.00 43.16           O
ATOM   1132  CB  PRO C 256     -22.068  40.207  15.672  1.00 38.38           C
ATOM   1133  CG  PRO C 256     -21.891  41.242  16.736  1.00 40.00           C
ATOM   1134  CD  PRO C 256     -20.614  40.889  17.421  1.00 38.48           C
ATOM   1135  N   SER C 257     -21.120  37.069  14.703  1.00 46.98           N
ATOM   1136  CA  SER C 257     -20.528  36.344  13.582  1.00 42.68           C
ATOM   1137  C   SER C 257     -20.834  37.060  12.264  1.00 41.49           C
ATOM   1138  O   SER C 257     -21.893  37.680  12.121  1.00 38.30           O
ATOM   1139  CB  SER C 257     -21.072  34.917  13.557  1.00 39.96           C
ATOM   1140  OG  SER C 257     -21.140  34.430  12.238  1.00 46.49           O
ATOM   1141  N   ARG C 258     -19.914  36.993  11.305  1.00 41.99           N
ATOM   1142  CA  ARG C 258     -20.143  37.675  10.027  1.00 44.09           C
ATOM   1143  C   ARG C 258     -21.421  37.192   9.346  1.00 45.65           C
ATOM   1144  O   ARG C 258     -22.151  37.972   8.721  1.00 44.10           O
ATOM   1145  CB  ARG C 258     -18.973  37.490   9.064  1.00 40.14           C
ATOM   1146  CG  ARG C 258     -19.260  38.135   7.718  1.00 41.80           C
ATOM   1147  CD  ARG C 258     -18.311  37.683   6.637  1.00 44.42           C
ATOM   1148  NE  ARG C 258     -17.178  38.587   6.484  1.00 47.36           N
ATOM   1149  CZ  ARG C 258     -15.958  38.333   6.946  1.00 51.18           C
ATOM   1150  NH1 ARG C 258     -15.719  37.196   7.589  1.00 52.14           N
ATOM   1151  NH2 ARG C 258     -14.979  39.209   6.764  1.00 47.37           N
ATOM   1152  N   VAL C 259     -21.681  35.894   9.480  1.00 44.38           N
ATOM   1153  CA  VAL C 259     -22.858  35.268   8.892  1.00 47.36           C
ATOM   1154  C   VAL C 259     -24.147  35.851   9.463  1.00 45.91           C
ATOM   1155  O   VAL C 259     -25.208  35.747   8.855  1.00 44.01           O
ATOM   1156  CB  VAL C 259     -22.833  33.741   9.123  1.00 51.05           C
ATOM   1157  CG1 VAL C 259     -24.051  33.080   8.507  1.00 50.63           C
ATOM   1158  CG2 VAL C 259     -21.550  33.140   8.550  1.00 56.69           C
ATOM   1159  N   GLU C 260     -24.049  36.480  10.630  1.00 49.00           N
ATOM   1160  CA  GLU C 260     -25.227  37.012  11.310  1.00 45.08           C
ATOM   1161  C   GLU C 260     -25.484  38.469  10.962  1.00 45.71           C
ATOM   1162  O   GLU C 260     -25.515  39.330  11.840  1.00 44.50           O
ATOM   1163  CB  GLU C 260     -25.089  36.831  12.817  1.00 43.72           C
ATOM   1164  CG  GLU C 260     -24.625  35.438  13.196  1.00 47.56           C
ATOM   1165  CD  GLU C 260     -24.837  35.126  14.662  1.00 53.89           C
ATOM   1166  OE1 GLU C 260     -24.125  34.242  15.192  1.00 56.59           O
ATOM   1167  OE2 GLU C 260     -25.721  35.758  15.280  1.00 52.92           O
ATOM   1168  N   ALA C 261     -25.688  38.726   9.672  1.00 46.95           N
ATOM   1169  CA  ALA C 261     -25.905  40.074   9.142  1.00 45.84           C
ATOM   1170  C   ALA C 261     -27.020  40.863   9.830  1.00 46.08           C
ATOM   1171  O   ALA C 261     -27.089  42.089   9.707  1.00 45.19           O
ATOM   1172  CB  ALA C 261     -26.173  40.000   7.644  1.00 45.98           C
ATOM   1173  N   PHE C 262     -27.905  40.166  10.536  1.00 47.03           N
ATOM   1174  CA  PHE C 262     -29.027  40.835  11.185  1.00 43.85           C
ATOM   1175  C   PHE C 262     -28.578  41.588  12.437  1.00 50.01           C
ATOM   1176  O   PHE C 262     -29.253  42.514  12.887  1.00 51.38           O
ATOM   1177  CB  PHE C 262     -30.140  39.838  11.527  1.00 44.54           C
ATOM   1178  CG  PHE C 262     -31.022  39.471  10.347  1.00 48.64           C
ATOM   1179  CD1 PHE C 262     -30.872  40.108   9.118  1.00 47.64           C
ATOM   1180  CD2 PHE C 262     -32.007  38.497  10.473  1.00 46.81           C
ATOM   1181  CE1 PHE C 262     -31.677  39.766   8.036  1.00 44.67           C
ATOM   1182  CE2 PHE C 262     -32.819  38.155   9.399  1.00 44.45           C
ATOM   1183  CZ  PHE C 262     -32.650  38.788   8.181  1.00 45.13           C
ATOM   1184  N   HIS C 263     -27.437  41.187  12.994  1.00 47.11           N
ATOM   1185  CA  HIS C 263     -26.945  41.747  14.255  1.00 48.30           C
ATOM   1186  C   HIS C 263     -25.449  42.075  14.206  1.00 43.22           C
ATOM   1187  O   HIS C 263     -24.609  41.180  14.086  1.00 41.44           O
ATOM   1188  CB  HIS C 263     -27.229  40.781  15.410  1.00 45.14           C
ATOM   1189  N   ARG C 264     -25.129  43.362  14.292  1.00 45.07           N
ATOM   1190  CA  ARG C 264     -23.738  43.816  14.296  1.00 43.74           C
ATOM   1191  C   ARG C 264     -23.255  44.171  15.704  1.00 40.51           C
ATOM   1192  O   ARG C 264     -22.147  44.681  15.868  1.00 40.73           O
ATOM   1193  CB  ARG C 264     -23.547  45.016  13.351  1.00 44.88           C
ATOM   1194  CG  ARG C 264     -23.839  44.726  11.871  1.00 45.02           C
ATOM   1195  CD  ARG C 264     -23.099  43.480  11.364  1.00 46.81           C
ATOM   1196  NE  ARG C 264     -23.178  43.341   9.907  1.00 48.68           N
ATOM   1197  CZ  ARG C 264     -23.062  42.191   9.243  1.00 46.54           C
ATOM   1198  NH1 ARG C 264     -22.867  41.047   9.892  1.00 42.27           N
ATOM   1199  NH2 ARG C 264     -23.148  42.182   7.919  1.00 46.36           N
ATOM   1200  N   TYR C 265     -24.090  43.898  16.710  1.00 41.16           N
ATOM   1201  CA  TYR C 265     -23.760  44.180  18.111  1.00 38.97           C
ATOM   1202  C   TYR C 265     -23.803  42.897  18.956  1.00 39.49           C
ATOM   1203  O   TYR C 265     -24.739  42.105  18.832  1.00 39.14           O
ATOM   1204  CB  TYR C 265     -24.743  45.201  18.697  1.00 37.53           C
ATOM   1205  CG  TYR C 265     -24.619  46.628  18.163  1.00 43.11           C
ATOM   1206  CD1 TYR C 265     -25.236  47.007  16.966  1.00 43.66           C
ATOM   1207  CD2 TYR C 265     -23.902  47.603  18.870  1.00 40.91           C
ATOM   1208  CE1 TYR C 265     -25.136  48.312  16.482  1.00 41.41           C
ATOM   1209  CE2 TYR C 265     -23.793  48.916  18.396  1.00 37.80           C
ATOM   1210  CZ  TYR C 265     -24.417  49.264  17.202  1.00 45.19           C
ATOM   1211  OH  TYR C 265     -24.316  50.559  16.726  1.00 46.74           O
ATOM   1212  N   GLY C 266     -22.805  42.702  19.821  1.00 35.53           N
ATOM   1213  CA  GLY C 266     -22.740  41.518  20.670  1.00 32.00           C
ATOM   1214  C   GLY C 266     -22.634  41.792  22.166  1.00 28.47           C
ATOM   1215  O   GLY C 266     -22.001  42.762  22.581  1.00 29.42           O
ATOM   1216  N   THR C 267     -23.216  40.912  22.976  1.00 27.62           N
ATOM   1217  CA  THR C 267     -23.308  41.123  24.425  1.00 27.31           C
ATOM   1218  C   THR C 267     -22.633  40.026  25.254  1.00 29.61           C
ATOM   1219  O   THR C 267     -22.898  38.834  25.062  1.00 28.16           O
ATOM   1220  CB  THR C 267     -24.783  41.227  24.885  1.00 26.28           C
ATOM   1221  OG1 THR C 267     -25.407  42.346  24.247  1.00 28.10           O
ATOM   1222  CG2 THR C 267     -24.875  41.406  26.392  1.00 24.95           C
ATOM   1223  N   THR C 268     -21.756  40.440  26.170  1.00 27.61           N
ATOM   1224  CA  THR C 268     -21.209  39.539  27.181  1.00 25.51           C
ATOM   1225  C   THR C 268     -21.575  39.996  28.573  1.00 24.20           C
ATOM   1226  O   THR C 268     -21.602  41.191  28.856  1.00 24.00           O
ATOM   1227  CB  THR C 268     -19.690  39.481  27.183  1.00 24.40           C
ATOM   1228  OG1 THR C 268     -19.194  39.354  25.845  1.00 29.59           O
ATOM   1229  CG2 THR C 268     -19.242  38.297  28.011  1.00 24.39           C
ATOM   1230  N   VAL C 269     -21.847  39.027  29.437  1.00 23.81           N
ATOM   1231  CA  VAL C 269     -22.128  39.283  30.836  1.00 25.34           C
ATOM   1232  C   VAL C 269     -21.332  38.266  31.629  1.00 28.43           C
ATOM   1233  O   VAL C 269     -21.566  37.057  31.508  1.00 28.37           O
ATOM   1234  CB  VAL C 269     -23.629  39.142  31.165  1.00 27.70           C
ATOM   1235  CG1 VAL C 269     -23.849  39.144  32.671  1.00 25.77           C
ATOM   1236  CG2 VAL C 269     -24.419  40.248  30.508  1.00 25.48           C
ATOM   1237  N   ASN C 270     -20.374  38.766  32.408  1.00 26.82           N
ATOM   1238  CA  ASN C 270     -19.557  37.940  33.290  1.00 27.28           C
ATOM   1239  C   ASN C 270     -19.851  38.282  34.742  1.00 27.53           C
ATOM   1240  O   ASN C 270     -19.562  39.386  35.217  1.00 27.88           O
ATOM   1241  CB  ASN C 270     -18.067  38.132  32.989  1.00 24.46           C
ATOM   1242  CG  ASN C 270     -17.198  37.044  33.585  1.00 24.10           C
ATOM   1243  OD1 ASN C 270     -17.683  36.045  34.110  1.00 26.19           O
ATOM   1244  ND2 ASN C 270     -15.901  37.235  33.500  1.00 24.56           N
ATOM   1245  N   CYS C 271     -20.443  37.322  35.434  1.00 30.17           N
ATOM   1246  CA  CYS C 271     -20.759  37.458  36.839  1.00 29.83           C
ATOM   1247  C   CYS C 271     -19.477  37.293  37.641  1.00 30.08           C
ATOM   1248  O   CYS C 271     -18.887  36.220  37.647  1.00 32.21           O
ATOM   1249  CB  CYS C 271     -21.767  36.384  37.229  1.00 33.52           C
ATOM   1250  SG  CYS C 271     -22.517  36.609  38.857  1.00 52.66           S
ATOM   1251  N   ILE C 272     -19.046  38.353  38.316  1.00 28.02           N
ATOM   1252  CA  ILE C 272     -17.778  38.332  39.033  1.00 27.41           C
ATOM   1253  C   ILE C 272     -17.958  38.534  40.537  1.00 26.02           C
ATOM   1254  O   ILE C 272     -18.757  39.357  40.975  1.00 27.86           O
ATOM   1255  CB  ILE C 272     -16.816  39.390  38.463  1.00 29.59           C
ATOM   1256  CG1 ILE C 272     -16.499  39.072  37.006  1.00 24.60           C
ATOM   1257  CG2 ILE C 272     -15.528  39.451  39.271  1.00 27.77           C
ATOM   1258  CD1 ILE C 272     -15.782  40.160  36.320  1.00 25.03           C
ATOM   1259  N   VAL C 273     -17.217  37.760  41.319  1.00 22.40           N
ATOM   1260  CA  VAL C 273     -17.254  37.860  42.773  1.00 25.76           C
ATOM   1261  C   VAL C 273     -15.840  37.916  43.338  1.00 25.32           C
ATOM   1262  O   VAL C 273     -15.053  37.003  43.138  1.00 25.22           O
ATOM   1263  CB  VAL C 273     -17.976  36.650  43.390  1.00 25.54           C
ATOM   1264  CG1 VAL C 273     -17.971  36.737  44.902  1.00 20.30           C
ATOM   1265  CG2 VAL C 273     -19.393  36.577  42.867  1.00 24.38           C
ATOM   1266  N   GLU C 274     -15.511  38.981  44.050  1.00 26.38           N
ATOM   1267  CA  GLU C 274     -14.167  39.104  44.597  1.00 24.44           C
ATOM   1268  C   GLU C 274     -14.170  39.495  46.050  1.00 23.96           C
ATOM   1269  O   GLU C 274     -14.655  40.568  46.403  1.00 24.09           O
ATOM   1270  CB  GLU C 274     -13.374  40.177  43.861  1.00 25.95           C
ATOM   1271  CG  GLU C 274     -13.499  40.175  42.362  1.00 28.56           C
ATOM   1272  CD  GLU C 274     -12.506  41.131  41.740  1.00 28.71           C
ATOM   1273  OE1 GLU C 274     -12.940  42.077  41.050  1.00 26.08           O
ATOM   1274  OE2 GLU C 274     -11.287  40.940  41.965  1.00 27.85           O
ATOM   1275  N   GLU C 275     -13.604  38.639  46.891  1.00 24.17           N
ATOM   1276  CA  GLU C 275     -13.239  39.058  48.235  1.00 25.15           C
ATOM   1277  C   GLU C 275     -12.147  40.107  48.091  1.00 27.54           C
ATOM   1278  O   GLU C 275     -11.136  39.873  47.440  1.00 30.10           O
ATOM   1279  CB  GLU C 275     -12.760  37.870  49.062  1.00 19.53           C
ATOM   1280  CG  GLU C 275     -13.858  36.858  49.314  1.00 24.78           C
ATOM   1281  CD  GLU C 275     -13.372  35.606  50.013  1.00 29.45           C
ATOM   1282  OE1 GLU C 275     -14.158  35.047  50.798  1.00 31.21           O
ATOM   1283  OE2 GLU C 275     -12.222  35.167  49.777  1.00 29.62           O
ATOM   1284  N   VAL C 276     -12.368  41.284  48.656  1.00 25.87           N
ATOM   1285  CA  VAL C 276     -11.363  42.340  48.586  1.00 27.80           C
ATOM   1286  C   VAL C 276     -11.163  42.955  49.965  1.00 28.09           C
ATOM   1287  O   VAL C 276     -12.086  42.985  50.776  1.00 28.72           O
ATOM   1288  CB  VAL C 276     -11.793  43.435  47.617  1.00 25.74           C
ATOM   1289  CG1 VAL C 276     -11.832  42.894  46.194  1.00 24.75           C
ATOM   1290  CG2 VAL C 276     -13.143  43.951  48.031  1.00 26.05           C
ATOM   1291  N   ASP C 277      -9.951  43.423  50.236  1.00 29.79           N
ATOM   1292  CA  ASP C 277      -9.667  44.118  51.486  1.00 25.93           C
ATOM   1293  C   ASP C 277     -10.237  45.538  51.461  1.00 27.22           C
ATOM   1294  O   ASP C 277     -10.186  46.217  50.435  1.00 30.21           O
ATOM   1295  CB  ASP C 277      -8.158  44.166  51.708  1.00 28.40           C
ATOM   1296  CG  ASP C 277      -7.570  42.793  51.977  1.00 33.54           C
ATOM   1297  OD1 ASP C 277      -8.219  42.016  52.701  1.00 34.34           O
ATOM   1298  OD2 ASP C 277      -6.471  42.486  51.469  1.00 35.53           O
ATOM   1299  N   ALA C 278     -10.778  45.986  52.588  1.00 25.72           N
ATOM   1300  CA  ALA C 278     -11.309  47.342  52.701  1.00 22.99           C
ATOM   1301  C   ALA C 278     -10.545  48.149  53.758  1.00 24.75           C
ATOM   1302  O   ALA C 278     -10.033  47.580  54.724  1.00 23.18           O
ATOM   1303  CB  ALA C 278     -12.782  47.294  53.046  1.00 23.23           C
ATOM   1304  N   ARG C 279     -10.497  49.468  53.569  1.00 23.97           N
ATOM   1305  CA  ARG C 279      -9.720  50.380  54.405  1.00 23.46           C
ATOM   1306  C   ARG C 279     -10.471  51.678  54.624  1.00 22.01           C
ATOM   1307  O   ARG C 279     -11.000  52.249  53.692  1.00 23.85           O
ATOM   1308  CB  ARG C 279      -8.387  50.704  53.732  1.00 26.01           C
ATOM   1309  CG  ARG C 279      -7.496  49.492  53.496  1.00 26.18           C
ATOM   1310  CD  ARG C 279      -6.344  49.790  52.535  1.00 25.66           C
ATOM   1311  NE  ARG C 279      -5.413  50.812  53.017  1.00 31.25           N
ATOM   1312  CZ  ARG C 279      -4.344  50.568  53.777  1.00 34.29           C
ATOM   1313  NH1 ARG C 279      -4.069  49.331  54.167  1.00 34.18           N
ATOM   1314  NH2 ARG C 279      -3.550  51.563  54.150  1.00 31.81           N
ATOM   1315  N   SER C 280     -10.477  52.161  55.855  1.00 23.31           N
ATOM   1316  CA  SER C 280     -11.246  53.336  56.224  1.00 22.79           C
ATOM   1317  C   SER C 280     -10.445  54.142  57.251  1.00 25.82           C
ATOM   1318  O   SER C 280      -9.811  53.569  58.134  1.00 28.19           O
ATOM   1319  CB  SER C 280     -12.591  52.888  56.813  1.00 21.33           C
ATOM   1320  OG  SER C 280     -13.410  53.982  57.187  1.00 24.14           O
ATOM   1321  N   VAL C 281     -10.451  55.465  57.134  1.00 22.82           N
ATOM   1322  CA  VAL C 281      -9.737  56.297  58.099  1.00 24.27           C
ATOM   1323  C   VAL C 281     -10.709  57.183  58.855  1.00 26.86           C
ATOM   1324  O   VAL C 281     -11.750  57.576  58.326  1.00 25.96           O
ATOM   1325  CB  VAL C 281      -8.678  57.204  57.422  1.00 24.55           C
ATOM   1326  CG1 VAL C 281      -7.553  56.365  56.833  1.00 20.91           C
ATOM   1327  CG2 VAL C 281      -9.328  58.065  56.354  1.00 21.08           C
ATOM   1328  N   TYR C 282     -10.363  57.499  60.095  1.00 27.32           N
ATOM   1329  CA  TYR C 282     -11.117  58.468  60.869  1.00 28.73           C
ATOM   1330  C   TYR C 282     -11.574  59.569  59.930  1.00 29.67           C
ATOM   1331  O   TYR C 282     -10.804  59.982  59.055  1.00 29.61           O
ATOM   1332  CB  TYR C 282     -10.217  59.057  61.945  1.00 28.81           C
ATOM   1333  CG  TYR C 282     -10.960  59.873  62.958  1.00 30.53           C
ATOM   1334  CD1 TYR C 282     -11.371  59.308  64.157  1.00 31.63           C
ATOM   1335  CD2 TYR C 282     -11.266  61.206  62.716  1.00 32.25           C
ATOM   1336  CE1 TYR C 282     -12.061  60.053  65.098  1.00 33.09           C
ATOM   1337  CE2 TYR C 282     -11.954  61.958  63.646  1.00 31.19           C
ATOM   1338  CZ  TYR C 282     -12.347  61.376  64.838  1.00 34.06           C
ATOM   1339  OH  TYR C 282     -13.038  62.117  65.769  1.00 33.22           O
ATOM   1340  N   PRO C 283     -12.829  60.045  60.080  1.00 30.56           N
ATOM   1341  CA  PRO C 283     -13.890  59.729  61.051  1.00 29.76           C
ATOM   1342  C   PRO C 283     -14.666  58.463  60.736  1.00 28.58           C
ATOM   1343  O   PRO C 283     -15.680  58.203  61.390  1.00 27.71           O
ATOM   1344  CB  PRO C 283     -14.859  60.912  60.907  1.00 26.19           C
ATOM   1345  CG  PRO C 283     -14.142  61.914  60.058  1.00 28.52           C
ATOM   1346  CD  PRO C 283     -13.248  61.132  59.187  1.00 25.85           C
ATOM   1347  N   TYR C 284     -14.225  57.722  59.726  1.00 27.65           N
ATOM   1348  CA  TYR C 284     -14.797  56.423  59.408  1.00 26.21           C
ATOM   1349  C   TYR C 284     -16.226  56.491  58.860  1.00 26.64           C
ATOM   1350  O   TYR C 284     -17.032  55.596  59.102  1.00 27.58           O
ATOM   1351  CB  TYR C 284     -14.727  55.488  60.625  1.00 24.97           C
ATOM   1352  CG  TYR C 284     -13.327  55.272  61.175  1.00 26.90           C
ATOM   1353  CD1 TYR C 284     -12.933  55.854  62.371  1.00 30.20           C
ATOM   1354  CD2 TYR C 284     -12.404  54.480  60.505  1.00 30.19           C
ATOM   1355  CE1 TYR C 284     -11.657  55.659  62.889  1.00 29.70           C
ATOM   1356  CE2 TYR C 284     -11.122  54.273  61.011  1.00 27.94           C
ATOM   1357  CZ  TYR C 284     -10.755  54.867  62.207  1.00 33.19           C
ATOM   1358  OH  TYR C 284      -9.488  54.671  62.724  1.00 34.60           O
ATOM   1359  N   ASP C 285     -16.536  57.534  58.100  1.00 26.15           N
ATOM   1360  CA  ASP C 285     -17.843  57.604  57.455  1.00 27.33           C
ATOM   1361  C   ASP C 285     -17.814  57.305  55.954  1.00 27.16           C
ATOM   1362  O   ASP C 285     -18.748  57.618  55.227  1.00 27.56           O
ATOM   1363  CB  ASP C 285     -18.549  58.921  57.759  1.00 30.47           C
ATOM   1364  CG  ASP C 285     -17.668  60.111  57.561  1.00 34.01           C
ATOM   1365  OD1 ASP C 285     -17.779  61.073  58.357  1.00 35.82           O
ATOM   1366  OD2 ASP C 285     -16.875  60.090  56.596  1.00 36.22           O
ATOM   1367  N   GLU C 286     -16.730  56.683  55.511  1.00 27.07           N
ATOM   1368  CA  GLU C 286     -16.651  56.084  54.191  1.00 24.61           C
ATOM   1369  C   GLU C 286     -15.451  55.152  54.182  1.00 25.36           C
ATOM   1370  O   GLU C 286     -14.657  55.170  55.119  1.00 28.12           O
ATOM   1371  CB  GLU C 286     -16.561  57.147  53.094  1.00 26.14           C
ATOM   1372  CG  GLU C 286     -15.586  58.265  53.346  1.00 27.34           C
ATOM   1373  CD  GLU C 286     -15.963  59.549  52.617  1.00 28.67           C
ATOM   1374  OE1 GLU C 286     -15.098  60.097  51.912  1.00 33.71           O
ATOM   1375  OE2 GLU C 286     -17.111  60.027  52.761  1.00 31.84           O
ATOM   1376  N   PHE C 287     -15.341  54.306  53.164  1.00 22.36           N
ATOM   1377  CA  PHE C 287     -14.191  53.424  53.057  1.00 22.10           C
ATOM   1378  C   PHE C 287     -13.824  53.176  51.621  1.00 22.29           C
ATOM   1379  O   PHE C 287     -14.517  53.648  50.738  1.00 23.74           O
ATOM   1380  CB  PHE C 287     -14.403  52.104  53.799  1.00 24.26           C
ATOM   1381  CG  PHE C 287     -15.624  51.331  53.385  1.00 23.28           C
ATOM   1382  CD1 PHE C 287     -15.525  50.275  52.491  1.00 23.09           C
ATOM   1383  CD2 PHE C 287     -16.861  51.609  53.956  1.00 24.73           C
ATOM   1384  CE1 PHE C 287     -16.652  49.533  52.146  1.00 24.45           C
ATOM   1385  CE2 PHE C 287     -17.989  50.879  53.615  1.00 22.81           C
ATOM   1386  CZ  PHE C 287     -17.886  49.842  52.711  1.00 23.19           C
ATOM   1387  N   VAL C 288     -12.710  52.480  51.393  1.00 22.71           N
ATOM   1388  CA  VAL C 288     -12.315  52.084  50.040  1.00 23.79           C
ATOM   1389  C   VAL C 288     -11.935  50.607  49.922  1.00 23.11           C
ATOM   1390  O   VAL C 288     -11.595  49.962  50.899  1.00 24.81           O
ATOM   1391  CB  VAL C 288     -11.161  52.934  49.476  1.00 20.09           C
ATOM   1392  CG1 VAL C 288     -11.390  54.370  49.770  1.00 19.75           C
ATOM   1393  CG2 VAL C 288      -9.853  52.475  50.041  1.00 21.67           C
ATOM   1394  N   LEU C 289     -11.996  50.096  48.698  1.00 24.43           N
ATOM   1395  CA  LEU C 289     -11.765  48.691  48.411  1.00 27.43           C
ATOM   1396  C   LEU C 289     -10.482  48.553  47.607  1.00 28.69           C
ATOM   1397  O   LEU C 289     -10.074  49.502  46.934  1.00 27.77           O
ATOM   1398  CB  LEU C 289     -12.936  48.147  47.592  1.00 25.18           C
ATOM   1399  CG  LEU C 289     -14.303  48.479  48.198  1.00 26.13           C
ATOM   1400  CD1 LEU C 289     -15.438  47.955  47.337  1.00 26.16           C
ATOM   1401  CD2 LEU C 289     -14.386  47.910  49.606  1.00 26.11           C
ATOM   1402  N   ALA C 290      -9.864  47.375  47.665  1.00 23.20           N
ATOM   1403  CA  ALA C 290      -8.619  47.110  46.949  1.00 27.27           C
ATOM   1404  C   ALA C 290      -8.660  47.485  45.454  1.00 28.04           C
ATOM   1405  O   ALA C 290      -7.609  47.692  44.833  1.00 25.32           O
ATOM   1406  CB  ALA C 290      -8.199  45.639  47.133  1.00 24.26           C
ATOM   1407  N   THR C 291      -9.866  47.581  44.895  1.00 27.56           N
ATOM   1408  CA  THR C 291     -10.069  47.858  43.466  1.00 26.38           C
ATOM   1409  C   THR C 291      -9.966  49.328  43.087  1.00 25.54           C
ATOM   1410  O   THR C 291      -9.969  49.664  41.903  1.00 27.33           O
ATOM   1411  CB  THR C 291     -11.467  47.439  43.013  1.00 25.64           C
ATOM   1412  OG1 THR C 291     -12.426  48.256  43.688  1.00 23.05           O
ATOM   1413  CG2 THR C 291     -11.729  45.951  43.302  1.00 22.14           C
ATOM   1414  N   GLY C 292      -9.907  50.199  44.087  1.00 26.40           N
ATOM   1415  CA  GLY C 292      -9.866  51.629  43.849  1.00 25.01           C
ATOM   1416  C   GLY C 292     -11.181  52.332  44.120  1.00 25.59           C
ATOM   1417  O   GLY C 292     -11.265  53.553  44.060  1.00 24.57           O
ATOM   1418  N   ASP C 293     -12.216  51.558  44.415  1.00 27.37           N
ATOM   1419  CA  ASP C 293     -13.560  52.101  44.519  1.00 25.31           C
ATOM   1420  C   ASP C 293     -13.816  52.650  45.909  1.00 23.64           C
ATOM   1421  O   ASP C 293     -13.481  52.001  46.891  1.00 24.81           O
ATOM   1422  CB  ASP C 293     -14.604  51.018  44.219  1.00 23.13           C
ATOM   1423  CG  ASP C 293     -14.662  50.632  42.744  1.00 29.31           C
ATOM   1424  OD1 ASP C 293     -14.203  49.517  42.397  1.00 25.46           O
ATOM   1425  OD2 ASP C 293     -15.177  51.441  41.933  1.00 31.22           O
ATOM   1426  N   PHE C 294     -14.398  53.849  45.985  1.00 23.03           N
ATOM   1427  CA  PHE C 294     -14.888  54.403  47.247  1.00 20.54           C
ATOM   1428  C   PHE C 294     -16.295  53.892  47.554  1.00 22.54           C
ATOM   1429  O   PHE C 294     -16.990  53.411  46.670  1.00 22.56           O
ATOM   1430  CB  PHE C 294     -14.884  55.933  47.214  1.00 21.29           C
ATOM   1431  CG  PHE C 294     -13.645  56.555  47.816  1.00 22.73           C
ATOM   1432  CD1 PHE C 294     -12.521  56.793  47.040  1.00 22.98           C
ATOM   1433  CD2 PHE C 294     -13.604  56.890  49.163  1.00 22.93           C
ATOM   1434  CE1 PHE C 294     -11.383  57.360  47.596  1.00 24.59           C
ATOM   1435  CE2 PHE C 294     -12.482  57.455  49.721  1.00 18.33           C
ATOM   1436  CZ  PHE C 294     -11.367  57.688  48.938  1.00 21.14           C
ATOM   1437  N   VAL C 295     -16.702  53.982  48.817  1.00 24.00           N
ATOM   1438  CA  VAL C 295     -18.073  53.684  49.220  1.00 21.66           C
ATOM   1439  C   VAL C 295     -18.448  54.750  50.217  1.00 24.50           C
ATOM   1440  O   VAL C 295     -17.823  54.883  51.261  1.00 24.58           O
ATOM   1441  CB  VAL C 295     -18.207  52.296  49.869  1.00 24.77           C
ATOM   1442  CG1 VAL C 295     -19.592  52.123  50.467  1.00 22.71           C
ATOM   1443  CG2 VAL C 295     -17.919  51.201  48.852  1.00 19.60           C
ATOM   1444  N   TYR C 296     -19.444  55.553  49.887  1.00 26.23           N
ATOM   1445  CA  TYR C 296     -19.702  56.722  50.707  1.00 25.74           C
ATOM   1446  C   TYR C 296     -20.642  56.403  51.860  1.00 26.63           C
ATOM   1447  O   TYR C 296     -21.707  56.999  52.005  1.00 28.36           O
ATOM   1448  CB  TYR C 296     -20.151  57.878  49.819  1.00 25.12           C
ATOM   1449  CG  TYR C 296     -19.050  58.210  48.842  1.00 21.55           C
ATOM   1450  CD1 TYR C 296     -19.119  57.811  47.518  1.00 21.04           C
ATOM   1451  CD2 TYR C 296     -17.896  58.841  49.272  1.00 21.62           C
ATOM   1452  CE1 TYR C 296     -18.097  58.090  46.634  1.00 20.83           C
ATOM   1453  CE2 TYR C 296     -16.869  59.117  48.399  1.00 23.46           C
ATOM   1454  CZ  TYR C 296     -16.973  58.741  47.083  1.00 22.62           C
ATOM   1455  OH  TYR C 296     -15.945  59.019  46.221  1.00 22.43           O
ATOM   1456  N   MET C 297     -20.214  55.432  52.665  1.00 26.13           N
ATOM   1457  CA  MET C 297     -20.922  55.005  53.870  1.00 25.52           C
ATOM   1458  C   MET C 297     -19.927  54.494  54.918  1.00 27.29           C
ATOM   1459  O   MET C 297     -18.857  53.969  54.578  1.00 26.63           O
ATOM   1460  CB  MET C 297     -21.955  53.916  53.540  1.00 26.55           C
ATOM   1461  CG  MET C 297     -22.407  53.106  54.753  1.00 25.83           C
ATOM   1462  SD  MET C 297     -23.468  51.697  54.395  1.00 24.19           S
ATOM   1463  CE  MET C 297     -24.922  52.517  53.741  1.00 22.39           C
ATOM   1464  N   SER C 298     -20.283  54.661  56.189  1.00 27.97           N
ATOM   1465  CA  SER C 298     -19.477  54.162  57.293  1.00 26.54           C
ATOM   1466  C   SER C 298     -19.460  52.635  57.352  1.00 27.49           C
ATOM   1467  O   SER C 298     -20.505  51.996  57.276  1.00 25.03           O
ATOM   1468  CB  SER C 298     -20.007  54.702  58.624  1.00 28.00           C
ATOM   1469  OG  SER C 298     -19.327  54.114  59.727  1.00 24.59           O
ATOM   1470  N   PRO C 299     -18.264  52.048  57.520  1.00 26.50           N
ATOM   1471  CA  PRO C 299     -18.138  50.596  57.683  1.00 25.92           C
ATOM   1472  C   PRO C 299     -19.054  50.069  58.793  1.00 27.35           C
ATOM   1473  O   PRO C 299     -19.405  48.887  58.804  1.00 28.76           O
ATOM   1474  CB  PRO C 299     -16.667  50.413  58.097  1.00 27.77           C
ATOM   1475  CG  PRO C 299     -15.959  51.624  57.578  1.00 25.23           C
ATOM   1476  CD  PRO C 299     -16.967  52.743  57.632  1.00 25.14           C
ATOM   1477  N   PHE C 300     -19.428  50.941  59.722  1.00 25.72           N
ATOM   1478  CA  PHE C 300     -20.198  50.519  60.888  1.00 26.97           C
ATOM   1479  C   PHE C 300     -21.680  50.852  60.773  1.00 27.91           C
ATOM   1480  O   PHE C 300     -22.464  50.559  61.676  1.00 29.70           O
ATOM   1481  CB  PHE C 300     -19.590  51.105  62.163  1.00 26.28           C
ATOM   1482  CG  PHE C 300     -18.125  50.879  62.263  1.00 25.15           C
ATOM   1483  CD1 PHE C 300     -17.238  51.911  62.026  1.00 25.69           C
ATOM   1484  CD2 PHE C 300     -17.628  49.615  62.537  1.00 25.59           C
ATOM   1485  CE1 PHE C 300     -15.868  51.691  62.089  1.00 27.00           C
ATOM   1486  CE2 PHE C 300     -16.265  49.390  62.602  1.00 25.80           C
ATOM   1487  CZ  PHE C 300     -15.387  50.432  62.379  1.00 26.90           C
ATOM   1488  N   TYR C 301     -22.055  51.455  59.652  1.00 26.52           N
ATOM   1489  CA  TYR C 301     -23.448  51.760  59.393  1.00 29.85           C
ATOM   1490  C   TYR C 301     -24.294  50.498  59.505  1.00 30.09           C
ATOM   1491  O   TYR C 301     -23.822  49.391  59.246  1.00 28.21           O
ATOM   1492  CB  TYR C 301     -23.619  52.392  58.012  1.00 27.55           C
ATOM   1493  CG  TYR C 301     -25.029  52.851  57.742  1.00 28.94           C
ATOM   1494  CD1 TYR C 301     -25.497  54.051  58.262  1.00 31.20           C
ATOM   1495  CD2 TYR C 301     -25.895  52.086  56.970  1.00 29.21           C
ATOM   1496  CE1 TYR C 301     -26.795  54.476  58.024  1.00 29.33           C
ATOM   1497  CE2 TYR C 301     -27.188  52.498  56.722  1.00 27.80           C
ATOM   1498  CZ  TYR C 301     -27.634  53.695  57.253  1.00 30.70           C
ATOM   1499  OH  TYR C 301     -28.917  54.112  57.008  1.00 28.07           O
ATOM   1500  N   GLY C 302     -25.546  50.679  59.902  1.00 32.50           N
ATOM   1501  CA  GLY C 302     -26.458  49.576  60.107  1.00 31.94           C
ATOM   1502  C   GLY C 302     -27.729  50.047  60.778  1.00 31.62           C
ATOM   1503  O   GLY C 302     -27.945  51.245  60.931  1.00 29.28           O
ATOM   1504  N   TYR C 303     -28.560  49.093  61.190  1.00 36.53           N
ATOM   1505  CA  TYR C 303     -29.837  49.381  61.838  1.00 34.23           C
ATOM   1506  C   TYR C 303     -29.777  49.131  63.340  1.00 34.72           C
ATOM   1507  O   TYR C 303     -30.406  49.848  64.125  1.00 38.25           O
ATOM   1508  CB  TYR C 303     -30.908  48.480  61.258  1.00 33.81           C
ATOM   1509  CG  TYR C 303     -31.080  48.598  59.769  1.00 31.65           C
ATOM   1510  CD1 TYR C 303     -31.299  47.469  58.997  1.00 32.75           C
ATOM   1511  CD2 TYR C 303     -31.056  49.838  59.136  1.00 32.42           C
ATOM   1512  CE1 TYR C 303     -31.483  47.555  57.627  1.00 35.98           C
ATOM   1513  CE2 TYR C 303     -31.245  49.940  57.762  1.00 33.75           C
ATOM   1514  CZ  TYR C 303     -31.454  48.791  57.012  1.00 35.30           C
ATOM   1515  OH  TYR C 303     -31.638  48.858  55.646  1.00 33.07           O
ATOM   1516  N   ARG C 304     -29.029  48.095  63.712  1.00 33.11           N
ATOM   1517  CA  ARG C 304     -28.832  47.697  65.094  1.00 29.93           C
ATOM   1518  C   ARG C 304     -28.286  48.851  65.915  1.00 36.75           C
ATOM   1519  O   ARG C 304     -27.651  49.763  65.380  1.00 39.71           O
ATOM   1520  CB  ARG C 304     -27.856  46.515  65.156  1.00 31.90           C
ATOM   1521  CG  ARG C 304     -28.312  45.278  64.374  1.00 31.39           C
ATOM   1522  CD  ARG C 304     -27.234  44.212  64.284  1.00 32.38           C
ATOM   1523  NE  ARG C 304     -27.471  43.023  65.116  1.00 38.42           N
ATOM   1524  CZ  ARG C 304     -28.005  41.877  64.676  1.00 36.36           C
ATOM   1525  NH1 ARG C 304     -28.384  41.752  63.407  1.00 31.50           N
ATOM   1526  NH2 ARG C 304     -28.165  40.844  65.505  1.00 31.68           N
ATOM   1527  N   GLU C 305     -28.539  48.810  67.218  1.00 38.33           N
ATOM   1528  CA  GLU C 305     -27.923  49.743  68.147  1.00 37.82           C
ATOM   1529  C   GLU C 305     -27.930  51.157  67.586  1.00 43.38           C
ATOM   1530  O   GLU C 305     -28.822  51.523  66.809  1.00 45.54           O
ATOM   1531  CB  GLU C 305     -26.490  49.302  68.444  1.00 35.67           C
ATOM   1532  N   GLY C 306     -26.922  51.944  67.965  1.00 41.75           N
ATOM   1533  CA  GLY C 306     -26.784  53.306  67.478  1.00 39.68           C
ATOM   1534  C   GLY C 306     -26.319  53.402  66.033  1.00 43.72           C
ATOM   1535  O   GLY C 306     -26.402  54.476  65.424  1.00 41.71           O
ATOM   1536  N   SER C 307     -25.854  52.278  65.480  1.00 40.55           N
ATOM   1537  CA  SER C 307     -25.231  52.241  64.154  1.00 36.23           C
ATOM   1538  C   SER C 307     -25.997  53.056  63.114  1.00 34.74           C
ATOM   1539  O   SER C 307     -25.440  53.498  62.109  1.00 33.35           O
ATOM   1540  CB  SER C 307     -25.093  50.794  63.673  1.00 31.65           C
ATOM   1541  OG  SER C 307     -26.283  50.330  63.055  1.00 32.42           O
ATOM   1542  N   HIS C 308     -27.276  53.269  63.385  1.00 36.28           N
ATOM   1543  CA  HIS C 308     -28.187  53.855  62.419  1.00 33.44           C
ATOM   1544  C   HIS C 308     -27.921  55.338  62.160  1.00 34.73           C
ATOM   1545  O   HIS C 308     -28.365  55.892  61.155  1.00 35.14           O
ATOM   1546  CB  HIS C 308     -29.615  53.650  62.902  1.00 34.84           C
ATOM   1547  CG  HIS C 308     -30.644  54.109  61.932  1.00 32.49           C
ATOM   1548  ND1 HIS C 308     -30.897  53.448  60.750  1.00 36.22           N
ATOM   1549  CD2 HIS C 308     -31.484  55.172  61.958  1.00 38.93           C
ATOM   1550  CE1 HIS C 308     -31.852  54.078  60.090  1.00 37.27           C
ATOM   1551  NE2 HIS C 308     -32.225  55.127  60.800  1.00 45.70           N
ATOM   1552  N   THR C 309     -27.212  55.985  63.073  1.00 31.88           N
ATOM   1553  CA  THR C 309     -26.873  57.391  62.892  1.00 35.16           C
ATOM   1554  C   THR C 309     -25.491  57.540  62.257  1.00 37.97           C
ATOM   1555  O   THR C 309     -24.940  58.643  62.190  1.00 33.05           O
ATOM   1556  CB  THR C 309     -26.892  58.149  64.223  1.00 28.32           C
ATOM   1557  OG1 THR C 309     -25.802  57.704  65.035  1.00 31.72           O
ATOM   1558  CG2 THR C 309     -28.178  57.883  64.945  1.00 28.85           C
ATOM   1559  N   GLU C 310     -24.922  56.421  61.815  1.00 34.49           N
ATOM   1560  CA  GLU C 310     -23.653  56.464  61.108  1.00 31.71           C
ATOM   1561  C   GLU C 310     -23.860  57.101  59.742  1.00 32.67           C
ATOM   1562  O   GLU C 310     -24.992  57.310  59.312  1.00 31.16           O
ATOM   1563  CB  GLU C 310     -23.056  55.063  60.973  1.00 33.73           C
ATOM   1564  CG  GLU C 310     -22.427  54.529  62.257  1.00 30.39           C
ATOM   1565  CD  GLU C 310     -21.194  55.313  62.670  1.00 35.54           C
ATOM   1566  OE1 GLU C 310     -20.414  55.706  61.774  1.00 38.39           O
ATOM   1567  OE2 GLU C 310     -21.004  55.545  63.884  1.00 34.50           O
ATOM   1568  N   HIS C 311     -22.768  57.416  59.055  1.00 32.94           N
ATOM   1569  CA  HIS C 311     -22.896  58.079  57.774  1.00 27.87           C
ATOM   1570  C   HIS C 311     -23.286  57.165  56.618  1.00 30.03           C
ATOM   1571  O   HIS C 311     -22.832  56.021  56.514  1.00 28.73           O
ATOM   1572  CB  HIS C 311     -21.626  58.814  57.389  1.00 27.85           C
ATOM   1573  CG  HIS C 311     -21.712  59.438  56.037  1.00 29.05           C
ATOM   1574  ND1 HIS C 311     -22.199  60.711  55.840  1.00 32.65           N
ATOM   1575  CD2 HIS C 311     -21.460  58.933  54.808  1.00 28.11           C
ATOM   1576  CE1 HIS C 311     -22.206  60.981  54.546  1.00 29.06           C
ATOM   1577  NE2 HIS C 311     -21.764  59.916  53.898  1.00 30.55           N
ATOM   1578  N   THR C 312     -24.132  57.703  55.745  1.00 27.02           N
ATOM   1579  CA  THR C 312     -24.416  57.100  54.452  1.00 30.80           C
ATOM   1580  C   THR C 312     -24.741  58.199  53.453  1.00 28.58           C
ATOM   1581  O   THR C 312     -25.379  59.196  53.804  1.00 29.85           O
ATOM   1582  CB  THR C 312     -25.585  56.117  54.507  1.00 27.50           C
ATOM   1583  OG1 THR C 312     -25.701  55.470  53.239  1.00 25.66           O
ATOM   1584  CG2 THR C 312     -26.871  56.849  54.805  1.00 26.38           C
ATOM   1585  N   SER C 313     -24.273  58.025  52.221  1.00 26.32           N
ATOM   1586  CA  SER C 313     -24.512  58.990  51.159  1.00 26.94           C
ATOM   1587  C   SER C 313     -25.591  58.459  50.234  1.00 24.96           C
ATOM   1588  O   SER C 313     -25.965  59.098  49.253  1.00 22.84           O
ATOM   1589  CB  SER C 313     -23.235  59.210  50.353  1.00 25.49           C
ATOM   1590  OG  SER C 313     -22.217  59.738  51.163  1.00 25.98           O
ATOM   1591  N   TYR C 314     -26.091  57.273  50.549  1.00 26.31           N
ATOM   1592  CA  TYR C 314     -26.951  56.569  49.626  1.00 24.73           C
ATOM   1593  C   TYR C 314     -28.385  56.531  50.123  1.00 28.81           C
ATOM   1594  O   TYR C 314     -28.628  56.575  51.333  1.00 26.80           O
ATOM   1595  CB  TYR C 314     -26.413  55.158  49.409  1.00 24.57           C
ATOM   1596  CG  TYR C 314     -24.970  55.113  48.925  1.00 23.94           C
ATOM   1597  CD1 TYR C 314     -23.923  54.878  49.807  1.00 23.31           C
ATOM   1598  CD2 TYR C 314     -24.662  55.296  47.585  1.00 22.59           C
ATOM   1599  CE1 TYR C 314     -22.611  54.824  49.365  1.00 25.36           C
ATOM   1600  CE2 TYR C 314     -23.352  55.241  47.131  1.00 23.28           C
ATOM   1601  CZ  TYR C 314     -22.331  55.009  48.021  1.00 24.80           C
ATOM   1602  OH  TYR C 314     -21.028  54.955  47.572  1.00 24.17           O
ATOM   1603  N   ALA C 315     -29.324  56.464  49.176  1.00 29.84           N
ATOM   1604  CA  ALA C 315     -30.738  56.302  49.486  1.00 28.41           C
ATOM   1605  C   ALA C 315     -30.972  54.980  50.197  1.00 30.99           C
ATOM   1606  O   ALA C 315     -30.291  53.982  49.925  1.00 31.68           O
ATOM   1607  CB  ALA C 315     -31.564  56.361  48.220  1.00 29.53           C
ATOM   1608  N   ALA C 316     -31.960  54.974  51.084  1.00 29.46           N
ATOM   1609  CA  ALA C 316     -32.279  53.799  51.884  1.00 29.03           C
ATOM   1610  C   ALA C 316     -32.430  52.533  51.047  1.00 29.22           C
ATOM   1611  O   ALA C 316     -32.070  51.438  51.490  1.00 30.54           O
ATOM   1612  CB  ALA C 316     -33.531  54.048  52.694  1.00 26.86           C
ATOM   1613  N   ASP C 317     -32.957  52.683  49.836  1.00 30.20           N
ATOM   1614  CA  ASP C 317     -33.220  51.540  48.965  1.00 28.79           C
ATOM   1615  C   ASP C 317     -31.962  50.764  48.561  1.00 34.52           C
ATOM   1616  O   ASP C 317     -32.048  49.588  48.190  1.00 33.11           O
ATOM   1617  CB  ASP C 317     -33.969  51.989  47.711  1.00 31.30           C
ATOM   1618  N   ARG C 318     -30.801  51.418  48.627  1.00 31.92           N
ATOM   1619  CA  ARG C 318     -29.560  50.793  48.183  1.00 26.12           C
ATOM   1620  C   ARG C 318     -28.979  49.892  49.247  1.00 24.84           C
ATOM   1621  O   ARG C 318     -28.229  48.975  48.942  1.00 28.21           O
ATOM   1622  CB  ARG C 318     -28.534  51.840  47.741  1.00 26.16           C
ATOM   1623  CG  ARG C 318     -28.895  52.511  46.422  1.00 29.51           C
ATOM   1624  CD  ARG C 318     -27.813  53.458  45.915  1.00 27.98           C
ATOM   1625  NE  ARG C 318     -28.112  53.898  44.553  1.00 32.96           N
ATOM   1626  CZ  ARG C 318     -27.795  53.208  43.459  1.00 32.27           C
ATOM   1627  NH1 ARG C 318     -27.157  52.047  43.572  1.00 26.93           N
ATOM   1628  NH2 ARG C 318     -28.113  53.675  42.255  1.00 30.54           N
ATOM   1629  N   PHE C 319     -29.351  50.134  50.497  1.00 25.20           N
ATOM   1630  CA  PHE C 319     -28.750  49.423  51.615  1.00 26.91           C
ATOM   1631  C   PHE C 319     -29.672  48.372  52.202  1.00 28.78           C
ATOM   1632  O   PHE C 319     -30.890  48.552  52.266  1.00 28.07           O
ATOM   1633  CB  PHE C 319     -28.282  50.396  52.712  1.00 27.11           C
ATOM   1634  CG  PHE C 319     -27.638  49.716  53.898  1.00 28.84           C
ATOM   1635  CD1 PHE C 319     -26.297  49.357  53.868  1.00 26.03           C
ATOM   1636  CD2 PHE C 319     -28.372  49.438  55.046  1.00 29.29           C
ATOM   1637  CE1 PHE C 319     -25.700  48.734  54.950  1.00 23.42           C
ATOM   1638  CE2 PHE C 319     -27.776  48.812  56.139  1.00 28.33           C
ATOM   1639  CZ  PHE C 319     -26.444  48.458  56.087  1.00 27.56           C
ATOM   1640  N   LYS C 320     -29.059  47.279  52.645  1.00 29.82           N
ATOM   1641  CA  LYS C 320     -29.761  46.152  53.241  1.00 29.60           C
ATOM   1642  C   LYS C 320     -28.886  45.495  54.307  1.00 30.91           C
ATOM   1643  O   LYS C 320     -27.665  45.441  54.161  1.00 30.50           O
ATOM   1644  CB  LYS C 320     -30.130  45.146  52.154  1.00 29.21           C
ATOM   1645  CG  LYS C 320     -31.385  45.546  51.377  1.00 31.10           C
ATOM   1646  CD  LYS C 320     -31.262  45.389  49.865  1.00 33.80           C
ATOM   1647  CE  LYS C 320     -30.486  46.537  49.228  1.00 35.04           C
ATOM   1648  NZ  LYS C 320     -30.950  46.802  47.836  1.00 31.89           N
ATOM   1649  N   GLN C 321     -29.502  45.024  55.391  1.00 30.05           N
ATOM   1650  CA  GLN C 321     -28.782  44.274  56.423  1.00 31.93           C
ATOM   1651  C   GLN C 321     -29.493  42.932  56.664  1.00 32.35           C
ATOM   1652  O   GLN C 321     -30.676  42.899  56.995  1.00 35.67           O
ATOM   1653  CB  GLN C 321     -28.656  45.101  57.719  1.00 27.04           C
ATOM   1654  CG  GLN C 321     -27.630  44.585  58.714  1.00 28.46           C
ATOM   1655  CD  GLN C 321     -27.229  45.617  59.786  1.00 31.65           C
ATOM   1656  OE1 GLN C 321     -28.066  46.142  60.521  1.00 35.30           O
ATOM   1657  NE2 GLN C 321     -25.940  45.897  59.874  1.00 26.78           N
ATOM   1658  N   VAL C 322     -28.782  41.828  56.450  1.00 30.85           N
ATOM   1659  CA  VAL C 322     -29.336  40.501  56.697  1.00 29.44           C
ATOM   1660  C   VAL C 322     -28.906  39.970  58.058  1.00 30.39           C
ATOM   1661  O   VAL C 322     -27.717  39.961  58.389  1.00 30.79           O
ATOM   1662  CB  VAL C 322     -28.889  39.493  55.627  1.00 32.84           C
ATOM   1663  CG1 VAL C 322     -29.134  38.070  56.109  1.00 33.66           C
ATOM   1664  CG2 VAL C 322     -29.610  39.756  54.323  1.00 32.93           C
ATOM   1665  N   ASP C 323     -29.869  39.530  58.856  1.00 30.32           N
ATOM   1666  CA  ASP C 323     -29.543  38.974  60.165  1.00 31.28           C
ATOM   1667  C   ASP C 323     -29.601  37.457  60.070  1.00 31.08           C
ATOM   1668  O   ASP C 323     -30.308  36.914  59.224  1.00 34.15           O
ATOM   1669  CB  ASP C 323     -30.501  39.521  61.228  1.00 31.78           C
ATOM   1670  CG  ASP C 323     -30.803  40.995  61.028  1.00 27.57           C
ATOM   1671  OD1 ASP C 323     -30.109  41.827  61.642  1.00 25.36           O
ATOM   1672  OD2 ASP C 323     -31.723  41.318  60.247  1.00 22.04           O
ATOM   1673  N   GLY C 324     -28.833  36.775  60.908  1.00 30.62           N
ATOM   1674  CA  GLY C 324     -28.788  35.326  60.881  1.00 29.61           C
ATOM   1675  C   GLY C 324     -28.233  34.812  59.574  1.00 28.90           C
ATOM   1676  O   GLY C 324     -28.766  33.877  58.981  1.00 32.10           O
ATOM   1677  N   PHE C 325     -27.143  35.422  59.130  1.00 27.83           N
ATOM   1678  CA  PHE C 325     -26.578  35.121  57.825  1.00 28.00           C
ATOM   1679  C   PHE C 325     -25.399  34.154  57.894  1.00 30.09           C
ATOM   1680  O   PHE C 325     -24.416  34.396  58.590  1.00 31.72           O
ATOM   1681  CB  PHE C 325     -26.163  36.415  57.123  1.00 29.75           C
ATOM   1682  CG  PHE C 325     -25.639  36.202  55.734  1.00 30.49           C
ATOM   1683  CD1 PHE C 325     -26.497  36.150  54.659  1.00 27.69           C
ATOM   1684  CD2 PHE C 325     -24.283  36.042  55.509  1.00 32.97           C
ATOM   1685  CE1 PHE C 325     -26.016  35.940  53.387  1.00 28.79           C
ATOM   1686  CE2 PHE C 325     -23.795  35.838  54.235  1.00 30.81           C
ATOM   1687  CZ  PHE C 325     -24.662  35.786  53.175  1.00 28.86           C
ATOM   1688  N   TYR C 326     -25.508  33.056  57.155  1.00 32.04           N
ATOM   1689  CA  TYR C 326     -24.440  32.061  57.057  1.00 32.90           C
ATOM   1690  C   TYR C 326     -23.795  32.126  55.689  1.00 33.01           C
ATOM   1691  O   TYR C 326     -24.442  31.847  54.685  1.00 33.61           O
ATOM   1692  CB  TYR C 326     -25.011  30.658  57.235  1.00 33.01           C
ATOM   1693  CG  TYR C 326     -25.501  30.382  58.616  1.00 31.82           C
ATOM   1694  CD1 TYR C 326     -24.782  29.566  59.469  1.00 34.58           C
ATOM   1695  CD2 TYR C 326     -26.675  30.952  59.077  1.00 32.67           C
ATOM   1696  CE1 TYR C 326     -25.222  29.310  60.746  1.00 38.10           C
ATOM   1697  CE2 TYR C 326     -27.129  30.704  60.353  1.00 34.71           C
ATOM   1698  CZ  TYR C 326     -26.398  29.882  61.186  1.00 39.34           C
ATOM   1699  OH  TYR C 326     -26.837  29.629  62.466  1.00 38.54           O
ATOM   1700  N   ALA C 327     -22.522  32.482  55.632  1.00 33.22           N
ATOM   1701  CA  ALA C 327     -21.840  32.478  54.349  1.00 33.30           C
ATOM   1702  C   ALA C 327     -21.509  31.054  53.913  1.00 33.48           C
ATOM   1703  O   ALA C 327     -21.188  30.189  54.726  1.00 35.51           O
ATOM   1704  CB  ALA C 327     -20.591  33.335  54.402  1.00 34.37           C
ATOM   1705  N   ARG C 328     -21.626  30.814  52.619  1.00 35.84           N
ATOM   1706  CA  ARG C 328     -21.220  29.553  52.018  1.00 37.23           C
ATOM   1707  C   ARG C 328     -20.010  29.865  51.153  1.00 36.37           C
ATOM   1708  O   ARG C 328     -20.020  30.817  50.375  1.00 36.23           O
ATOM   1709  CB  ARG C 328     -22.354  28.974  51.165  1.00 37.58           C
ATOM   1710  CG  ARG C 328     -22.009  27.665  50.475  1.00 40.99           C
ATOM   1711  CD  ARG C 328     -23.247  26.985  49.883  1.00 42.90           C
ATOM   1712  NE  ARG C 328     -24.204  26.561  50.910  1.00 48.35           N
ATOM   1713  CZ  ARG C 328     -24.147  25.400  51.567  1.00 49.39           C
ATOM   1714  NH1 ARG C 328     -23.173  24.531  51.312  1.00 45.60           N
ATOM   1715  NH2 ARG C 328     -25.069  25.104  52.481  1.00 45.30           N
ATOM   1716  N   ASP C 329     -18.960  29.073  51.292  1.00 35.32           N
ATOM   1717  CA  ASP C 329     -17.719  29.367  50.600  1.00 34.39           C
ATOM   1718  C   ASP C 329     -17.768  28.910  49.151  1.00 36.77           C
ATOM   1719  O   ASP C 329     -17.965  27.735  48.868  1.00 38.95           O
ATOM   1720  CB  ASP C 329     -16.554  28.710  51.314  1.00 34.60           C
ATOM   1721  CG  ASP C 329     -15.230  29.174  50.785  1.00 34.89           C
ATOM   1722  OD1 ASP C 329     -14.828  28.683  49.706  1.00 35.35           O
ATOM   1723  OD2 ASP C 329     -14.595  30.022  51.453  1.00 35.49           O
ATOM   1724  N   LEU C 330     -17.578  29.851  48.233  1.00 36.16           N
ATOM   1725  CA  LEU C 330     -17.725  29.579  46.814  1.00 31.58           C
ATOM   1726  C   LEU C 330     -16.775  28.492  46.323  1.00 33.77           C
ATOM   1727  O   LEU C 330     -17.017  27.882  45.286  1.00 34.80           O
ATOM   1728  CB  LEU C 330     -17.519  30.856  45.995  1.00 29.77           C
ATOM   1729  CG  LEU C 330     -18.723  31.765  45.748  1.00 29.51           C
ATOM   1730  CD1 LEU C 330     -18.302  33.034  45.034  1.00 24.97           C
ATOM   1731  CD2 LEU C 330     -19.789  31.035  44.941  1.00 30.40           C
ATOM   1732  N   THR C 331     -15.687  28.256  47.050  1.00 33.16           N
ATOM   1733  CA  THR C 331     -14.750  27.212  46.634  1.00 36.75           C
ATOM   1734  C   THR C 331     -14.985  25.892  47.369  1.00 35.70           C
ATOM   1735  O   THR C 331     -15.165  24.851  46.742  1.00 38.13           O
ATOM   1736  CB  THR C 331     -13.271  27.644  46.772  1.00 37.58           C
ATOM   1737  OG1 THR C 331     -13.052  28.845  46.022  1.00 37.38           O
ATOM   1738  CG2 THR C 331     -12.347  26.554  46.237  1.00 32.55           C
ATOM   1739  N   THR C 332     -15.001  25.933  48.694  1.00 34.77           N
ATOM   1740  CA  THR C 332     -15.131  24.708  49.468  1.00 38.62           C
ATOM   1741  C   THR C 332     -16.584  24.295  49.647  1.00 41.46           C
ATOM   1742  O   THR C 332     -16.871  23.213  50.167  1.00 44.04           O
ATOM   1743  CB  THR C 332     -14.504  24.865  50.840  1.00 36.35           C
ATOM   1744  OG1 THR C 332     -15.269  25.808  51.596  1.00 39.98           O
ATOM   1745  CG2 THR C 332     -13.093  25.378  50.699  1.00 37.87           C
ATOM   1746  N   LYS C 333     -17.489  25.165  49.206  1.00 37.41           N
ATOM   1747  CA  LYS C 333     -18.934  24.972  49.360  1.00 39.43           C
ATOM   1748  C   LYS C 333     -19.373  24.771  50.818  1.00 40.61           C
ATOM   1749  O   LYS C 333     -20.552  24.550  51.098  1.00 42.65           O
ATOM   1750  CB  LYS C 333     -19.452  23.849  48.454  1.00 37.71           C
ATOM   1751  CG  LYS C 333     -19.418  24.206  46.978  1.00 43.37           C
ATOM   1752  CD  LYS C 333     -20.377  23.351  46.142  1.00 47.45           C
ATOM   1753  CE  LYS C 333     -20.406  23.813  44.678  1.00 47.12           C
ATOM   1754  NZ  LYS C 333     -21.386  23.074  43.817  1.00 39.33           N
ATOM   1755  N   ALA C 334     -18.425  24.866  51.743  1.00 36.33           N
ATOM   1756  CA  ALA C 334     -18.741  24.759  53.156  1.00 38.04           C
ATOM   1757  C   ALA C 334     -19.677  25.883  53.576  1.00 40.11           C
ATOM   1758  O   ALA C 334     -19.616  26.987  53.037  1.00 38.56           O
ATOM   1759  CB  ALA C 334     -17.468  24.800  53.988  1.00 37.57           C
ATOM   1760  N   ARG C 335     -20.537  25.597  54.548  1.00 39.09           N
ATOM   1761  CA  ARG C 335     -21.418  26.614  55.102  1.00 38.94           C
ATOM   1762  C   ARG C 335     -20.773  27.173  56.355  1.00 36.21           C
ATOM   1763  O   ARG C 335     -20.128  26.448  57.104  1.00 33.15           O
ATOM   1764  CB  ARG C 335     -22.786  26.019  55.432  1.00 38.17           C
ATOM   1765  CG  ARG C 335     -23.918  27.031  55.603  1.00 40.50           C
ATOM   1766  CD  ARG C 335     -25.190  26.314  56.059  1.00 36.18           C
ATOM   1767  NE  ARG C 335     -26.382  27.161  56.042  1.00 33.76           N
ATOM   1768  CZ  ARG C 335     -27.162  27.380  57.097  1.00 36.31           C
ATOM   1769  NH1 ARG C 335     -26.876  26.827  58.269  1.00 41.48           N
ATOM   1770  NH2 ARG C 335     -28.234  28.152  56.986  1.00 37.12           N
ATOM   1771  N   ALA C 336     -20.922  28.471  56.572  1.00 38.41           N
ATOM   1772  CA  ALA C 336     -20.385  29.073  57.779  1.00 36.76           C
ATOM   1773  C   ALA C 336     -21.029  28.403  58.980  1.00 39.18           C
ATOM   1774  O   ALA C 336     -22.218  28.068  58.962  1.00 35.60           O
ATOM   1775  CB  ALA C 336     -20.644  30.567  57.800  1.00 37.94           C
ATOM   1776  N   THR C 337     -20.236  28.196  60.021  1.00 42.49           N
ATOM   1777  CA  THR C 337     -20.736  27.549  61.217  1.00 41.43           C
ATOM   1778  C   THR C 337     -21.259  28.583  62.205  1.00 41.97           C
ATOM   1779  O   THR C 337     -21.879  28.229  63.203  1.00 46.04           O
ATOM   1780  CB  THR C 337     -19.657  26.674  61.876  1.00 45.79           C
ATOM   1781  OG1 THR C 337     -18.491  27.466  62.136  1.00 50.28           O
ATOM   1782  CG2 THR C 337     -19.287  25.510  60.958  1.00 41.94           C
ATOM   1783  N   ALA C 338     -21.020  29.861  61.923  1.00 40.44           N
ATOM   1784  CA  ALA C 338     -21.547  30.934  62.768  1.00 38.82           C
ATOM   1785  C   ALA C 338     -22.178  32.046  61.931  1.00 38.11           C
ATOM   1786  O   ALA C 338     -21.611  32.465  60.924  1.00 36.16           O
ATOM   1787  CB  ALA C 338     -20.457  31.496  63.661  1.00 34.43           C
ATOM   1788  N   PRO C 339     -23.364  32.525  62.351  1.00 37.09           N
ATOM   1789  CA  PRO C 339     -24.087  33.593  61.650  1.00 34.94           C
ATOM   1790  C   PRO C 339     -23.388  34.925  61.806  1.00 34.41           C
ATOM   1791  O   PRO C 339     -22.685  35.141  62.799  1.00 32.98           O
ATOM   1792  CB  PRO C 339     -25.443  33.655  62.378  1.00 35.68           C
ATOM   1793  CG  PRO C 339     -25.529  32.415  63.192  1.00 36.76           C
ATOM   1794  CD  PRO C 339     -24.113  32.034  63.519  1.00 36.38           C
ATOM   1795  N   THR C 340     -23.580  35.805  60.830  1.00 30.85           N
ATOM   1796  CA  THR C 340     -23.115  37.171  60.947  1.00 30.13           C
ATOM   1797  C   THR C 340     -24.257  38.122  60.634  1.00 28.07           C
ATOM   1798  O   THR C 340     -25.245  37.737  60.030  1.00 28.75           O
ATOM   1799  CB  THR C 340     -21.942  37.448  59.987  1.00 32.18           C
ATOM   1800  OG1 THR C 340     -22.297  37.038  58.663  1.00 30.48           O
ATOM   1801  CG2 THR C 340     -20.712  36.675  60.414  1.00 31.55           C
ATOM   1802  N   THR C 341     -24.128  39.364  61.070  1.00 31.80           N
ATOM   1803  CA  THR C 341     -24.999  40.417  60.583  1.00 30.11           C
ATOM   1804  C   THR C 341     -24.380  40.950  59.305  1.00 29.31           C
ATOM   1805  O   THR C 341     -23.330  41.581  59.322  1.00 30.81           O
ATOM   1806  CB  THR C 341     -25.148  41.549  61.595  1.00 27.36           C
ATOM   1807  OG1 THR C 341     -25.852  41.059  62.737  1.00 29.95           O
ATOM   1808  CG2 THR C 341     -25.927  42.690  60.994  1.00 26.44           C
ATOM   1809  N   ARG C 342     -25.034  40.688  58.187  1.00 26.95           N
ATOM   1810  CA  ARG C 342     -24.422  40.956  56.907  1.00 25.98           C
ATOM   1811  C   ARG C 342     -24.919  42.251  56.272  1.00 26.48           C
ATOM   1812  O   ARG C 342     -26.050  42.334  55.799  1.00 29.28           O
ATOM   1813  CB  ARG C 342     -24.669  39.770  55.987  1.00 28.16           C
ATOM   1814  CG  ARG C 342     -23.900  39.816  54.713  1.00 26.83           C
ATOM   1815  CD  ARG C 342     -22.425  39.604  54.942  1.00 26.78           C
ATOM   1816  NE  ARG C 342     -21.782  39.260  53.679  1.00 26.09           N
ATOM   1817  CZ  ARG C 342     -20.472  39.116  53.511  1.00 28.71           C
ATOM   1818  NH1 ARG C 342     -19.638  39.293  54.533  1.00 27.45           N
ATOM   1819  NH2 ARG C 342     -19.995  38.794  52.312  1.00 24.77           N
ATOM   1820  N   ASN C 343     -24.066  43.268  56.281  1.00 25.72           N
ATOM   1821  CA  ASN C 343     -24.304  44.475  55.511  1.00 23.07           C
ATOM   1822  C   ASN C 343     -24.146  44.170  54.034  1.00 25.44           C
ATOM   1823  O   ASN C 343     -23.172  43.533  53.626  1.00 27.24           O
ATOM   1824  CB  ASN C 343     -23.304  45.561  55.900  1.00 24.96           C
ATOM   1825  CG  ASN C 343     -23.705  46.304  57.156  1.00 28.21           C
ATOM   1826  OD1 ASN C 343     -24.550  45.839  57.919  1.00 28.14           O
ATOM   1827  ND2 ASN C 343     -23.103  47.469  57.374  1.00 25.65           N
ATOM   1828  N   LEU C 344     -25.107  44.620  53.234  1.00 25.94           N
ATOM   1829  CA  LEU C 344     -25.035  44.489  51.783  1.00 25.00           C
ATOM   1830  C   LEU C 344     -25.453  45.799  51.154  1.00 22.90           C
ATOM   1831  O   LEU C 344     -26.579  46.233  51.328  1.00 24.82           O
ATOM   1832  CB  LEU C 344     -25.959  43.376  51.297  1.00 24.51           C
ATOM   1833  CG  LEU C 344     -25.632  41.955  51.767  1.00 27.79           C
ATOM   1834  CD1 LEU C 344     -26.588  41.473  52.860  1.00 25.74           C
ATOM   1835  CD2 LEU C 344     -25.640  41.001  50.578  1.00 21.78           C
ATOM   1836  N   LEU C 345     -24.548  46.431  50.424  1.00 21.31           N
ATOM   1837  CA  LEU C 345     -24.831  47.735  49.855  1.00 20.67           C
ATOM   1838  C   LEU C 345     -24.630  47.703  48.358  1.00 25.73           C
ATOM   1839  O   LEU C 345     -23.578  47.272  47.874  1.00 25.41           O
ATOM   1840  CB  LEU C 345     -23.919  48.795  50.454  1.00 20.43           C
ATOM   1841  CG  LEU C 345     -24.069  50.198  49.859  1.00 21.29           C
ATOM   1842  CD1 LEU C 345     -25.389  50.804  50.269  1.00 21.81           C
ATOM   1843  CD2 LEU C 345     -22.948  51.078  50.322  1.00 22.00           C
ATOM   1844  N   THR C 346     -25.642  48.163  47.630  1.00 22.56           N
ATOM   1845  CA  THR C 346     -25.596  48.186  46.187  1.00 22.51           C
ATOM   1846  C   THR C 346     -25.328  49.596  45.661  1.00 26.39           C
ATOM   1847  O   THR C 346     -26.187  50.472  45.728  1.00 25.78           O
ATOM   1848  CB  THR C 346     -26.907  47.643  45.604  1.00 25.15           C
ATOM   1849  OG1 THR C 346     -27.044  46.264  45.971  1.00 23.62           O
ATOM   1850  CG2 THR C 346     -26.917  47.761  44.084  1.00 26.27           C
ATOM   1851  N   THR C 347     -24.120  49.808  45.150  1.00 24.60           N
ATOM   1852  CA  THR C 347     -23.757  51.084  44.547  1.00 25.77           C
ATOM   1853  C   THR C 347     -23.979  51.032  43.037  1.00 27.76           C
ATOM   1854  O   THR C 347     -24.232  49.965  42.476  1.00 28.20           O
ATOM   1855  CB  THR C 347     -22.296  51.422  44.821  1.00 25.19           C
ATOM   1856  OG1 THR C 347     -21.476  50.414  44.224  1.00 27.51           O
ATOM   1857  CG2 THR C 347     -22.042  51.459  46.316  1.00 23.61           C
ATOM   1858  N   PRO C 348     -23.896  52.191  42.371  1.00 26.07           N
ATOM   1859  CA  PRO C 348     -24.190  52.250  40.937  1.00 26.07           C
ATOM   1860  C   PRO C 348     -23.422  51.230  40.101  1.00 26.73           C
ATOM   1861  O   PRO C 348     -23.825  50.937  38.973  1.00 28.32           O
ATOM   1862  CB  PRO C 348     -23.760  53.669  40.567  1.00 25.63           C
ATOM   1863  CG  PRO C 348     -24.049  54.447  41.794  1.00 29.00           C
ATOM   1864  CD  PRO C 348     -23.698  53.534  42.940  1.00 24.37           C
ATOM   1865  N   LYS C 349     -22.339  50.689  40.640  1.00 21.84           N
ATOM   1866  CA  LYS C 349     -21.445  49.868  39.847  1.00 21.90           C
ATOM   1867  C   LYS C 349     -21.304  48.463  40.407  1.00 24.87           C
ATOM   1868  O   LYS C 349     -20.851  47.562  39.710  1.00 25.75           O
ATOM   1869  CB  LYS C 349     -20.067  50.525  39.754  1.00 21.48           C
ATOM   1870  CG  LYS C 349     -20.031  51.796  38.953  1.00 21.36           C
ATOM   1871  CD  LYS C 349     -20.164  51.483  37.453  1.00 27.46           C
ATOM   1872  CE  LYS C 349     -20.148  52.750  36.606  1.00 25.22           C
ATOM   1873  NZ  LYS C 349     -20.058  52.450  35.154  1.00 22.73           N
ATOM   1874  N   PHE C 350     -21.693  48.268  41.663  1.00 23.97           N
ATOM   1875  CA  PHE C 350     -21.478  46.977  42.306  1.00 26.21           C
ATOM   1876  C   PHE C 350     -22.161  46.840  43.658  1.00 24.68           C
ATOM   1877  O   PHE C 350     -22.516  47.823  44.301  1.00 27.83           O
ATOM   1878  CB  PHE C 350     -19.979  46.745  42.511  1.00 26.78           C
ATOM   1879  CG  PHE C 350     -19.322  47.776  43.399  1.00 28.16           C
ATOM   1880  CD1 PHE C 350     -19.421  47.691  44.781  1.00 26.46           C
ATOM   1881  CD2 PHE C 350     -18.608  48.834  42.848  1.00 27.85           C
ATOM   1882  CE1 PHE C 350     -18.815  48.641  45.596  1.00 27.02           C
ATOM   1883  CE2 PHE C 350     -18.012  49.786  43.650  1.00 24.19           C
ATOM   1884  CZ  PHE C 350     -18.109  49.689  45.025  1.00 27.12           C
ATOM   1885  N   THR C 351     -22.310  45.598  44.095  1.00 22.53           N
ATOM   1886  CA  THR C 351     -22.736  45.326  45.450  1.00 23.66           C
ATOM   1887  C   THR C 351     -21.514  44.980  46.285  1.00 25.07           C
ATOM   1888  O   THR C 351     -20.675  44.173  45.871  1.00 24.86           O
ATOM   1889  CB  THR C 351     -23.739  44.166  45.506  1.00 22.94           C
ATOM   1890  OG1 THR C 351     -24.926  44.534  44.795  1.00 24.62           O
ATOM   1891  CG2 THR C 351     -24.106  43.848  46.941  1.00 23.38           C
ATOM   1892  N   VAL C 352     -21.399  45.618  47.446  1.00 23.78           N
ATOM   1893  CA  VAL C 352     -20.371  45.256  48.408  1.00 20.43           C
ATOM   1894  C   VAL C 352     -21.043  44.709  49.658  1.00 23.73           C
ATOM   1895  O   VAL C 352     -22.102  45.188  50.057  1.00 24.14           O
ATOM   1896  CB  VAL C 352     -19.468  46.448  48.764  1.00 19.61           C
ATOM   1897  CG1 VAL C 352     -20.288  47.618  49.271  1.00 22.73           C
ATOM   1898  CG2 VAL C 352     -18.408  46.037  49.798  1.00 20.46           C
ATOM   1899  N   ALA C 353     -20.436  43.690  50.259  1.00 24.49           N
ATOM   1900  CA  ALA C 353     -21.001  43.060  51.438  1.00 21.67           C
ATOM   1901  C   ALA C 353     -19.933  42.834  52.460  1.00 23.94           C
ATOM   1902  O   ALA C 353     -18.870  42.323  52.143  1.00 22.98           O
ATOM   1903  CB  ALA C 353     -21.624  41.739  51.081  1.00 24.58           C
ATOM   1904  N   TRP C 354     -20.231  43.174  53.705  1.00 27.35           N
ATOM   1905  CA  TRP C 354     -19.329  42.858  54.795  1.00 24.64           C
ATOM   1906  C   TRP C 354     -20.112  42.523  56.061  1.00 27.37           C
ATOM   1907  O   TRP C 354     -21.320  42.743  56.111  1.00 27.24           O
ATOM   1908  CB  TRP C 354     -18.365  44.023  55.027  1.00 24.67           C
ATOM   1909  CG  TRP C 354     -18.988  45.333  55.481  1.00 21.83           C
ATOM   1910  CD1 TRP C 354     -18.814  45.940  56.694  1.00 24.84           C
ATOM   1911  CD2 TRP C 354     -19.838  46.206  54.720  1.00 22.95           C
ATOM   1912  NE1 TRP C 354     -19.509  47.126  56.741  1.00 24.93           N
ATOM   1913  CE2 TRP C 354     -20.146  47.312  55.545  1.00 22.18           C
ATOM   1914  CE3 TRP C 354     -20.375  46.157  53.427  1.00 22.68           C
ATOM   1915  CZ2 TRP C 354     -20.968  48.357  55.118  1.00 21.94           C
ATOM   1916  CZ3 TRP C 354     -21.197  47.197  53.005  1.00 21.71           C
ATOM   1917  CH2 TRP C 354     -21.482  48.283  53.845  1.00 21.84           C
ATOM   1918  N   ASP C 355     -19.427  41.975  57.064  1.00 27.18           N
ATOM   1919  CA  ASP C 355     -20.013  41.738  58.388  1.00 26.58           C
ATOM   1920  C   ASP C 355     -20.059  42.999  59.237  1.00 26.75           C
ATOM   1921  O   ASP C 355     -19.034  43.636  59.474  1.00 24.75           O
ATOM   1922  CB  ASP C 355     -19.201  40.696  59.146  1.00 25.74           C
ATOM   1923  CG  ASP C 355     -19.132  39.390  58.418  1.00 31.91           C
ATOM   1924  OD1 ASP C 355     -20.089  39.089  57.667  1.00 31.23           O
ATOM   1925  OD2 ASP C 355     -18.118  38.676  58.582  1.00 32.96           O
ATOM   1926  N   TRP C 356     -21.244  43.356  59.707  1.00 25.22           N
ATOM   1927  CA  TRP C 356     -21.346  44.498  60.587  1.00 24.29           C
ATOM   1928  C   TRP C 356     -20.836  44.131  61.966  1.00 27.24           C
ATOM   1929  O   TRP C 356     -21.274  43.143  62.557  1.00 26.93           O
ATOM   1930  CB  TRP C 356     -22.789  44.986  60.697  1.00 27.14           C
ATOM   1931  CG  TRP C 356     -22.920  46.116  61.662  1.00 26.05           C
ATOM   1932  CD1 TRP C 356     -22.792  47.451  61.391  1.00 28.98           C
ATOM   1933  CD2 TRP C 356     -23.179  46.014  63.057  1.00 26.64           C
ATOM   1934  NE1 TRP C 356     -22.965  48.189  62.536  1.00 25.84           N
ATOM   1935  CE2 TRP C 356     -23.204  47.327  63.579  1.00 28.32           C
ATOM   1936  CE3 TRP C 356     -23.394  44.939  63.928  1.00 26.29           C
ATOM   1937  CZ2 TRP C 356     -23.435  47.596  64.926  1.00 28.67           C
ATOM   1938  CZ3 TRP C 356     -23.626  45.203  65.262  1.00 28.45           C
ATOM   1939  CH2 TRP C 356     -23.649  46.524  65.751  1.00 28.03           C
ATOM   1940  N   VAL C 357     -19.891  44.922  62.464  1.00 28.51           N
ATOM   1941  CA  VAL C 357     -19.491  44.865  63.860  1.00 24.96           C
ATOM   1942  C   VAL C 357     -19.553  46.288  64.363  1.00 24.60           C
ATOM   1943  O   VAL C 357     -19.449  47.220  63.571  1.00 26.51           O
ATOM   1944  CB  VAL C 357     -18.071  44.297  64.036  1.00 26.23           C
ATOM   1945  CG1 VAL C 357     -18.021  42.831  63.608  1.00 22.32           C
ATOM   1946  CG2 VAL C 357     -17.060  45.132  63.267  1.00 25.43           C
ATOM   1947  N   CYS C 364     -17.465  29.316  86.475  1.00 36.41           N
ATOM   1948  CA  CYS C 364     -17.135  30.654  86.002  1.00 32.22           C
ATOM   1949  C   CYS C 364     -16.752  30.584  84.514  1.00 32.13           C
ATOM   1950  O   CYS C 364     -15.971  29.726  84.114  1.00 33.20           O
ATOM   1951  CB  CYS C 364     -15.977  31.201  86.831  1.00 33.78           C
ATOM   1952  SG  CYS C 364     -15.958  32.995  87.043  1.00 44.41           S
ATOM   1953  N   THR C 365     -17.303  31.472  83.694  1.00 31.11           N
ATOM   1954  CA  THR C 365     -16.969  31.493  82.268  1.00 31.82           C
ATOM   1955  C   THR C 365     -15.780  32.413  81.911  1.00 33.62           C
ATOM   1956  O   THR C 365     -15.571  32.749  80.738  1.00 31.35           O
ATOM   1957  CB  THR C 365     -18.180  31.901  81.427  1.00 30.71           C
ATOM   1958  OG1 THR C 365     -18.697  33.139  81.917  1.00 31.30           O
ATOM   1959  CG2 THR C 365     -19.258  30.852  81.523  1.00 30.15           C
ATOM   1960  N   MET C 366     -15.021  32.812  82.930  1.00 31.93           N
ATOM   1961  CA  MET C 366     -13.863  33.685  82.782  1.00 32.03           C
ATOM   1962  C   MET C 366     -12.804  33.230  83.759  1.00 33.75           C
ATOM   1963  O   MET C 366     -13.127  32.655  84.797  1.00 32.23           O
ATOM   1964  CB  MET C 366     -14.222  35.125  83.129  1.00 35.75           C
ATOM   1965  CG  MET C 366     -15.163  35.826  82.172  1.00 35.68           C
ATOM   1966  SD  MET C 366     -14.323  36.650  80.811  1.00 40.28           S
ATOM   1967  CE  MET C 366     -14.869  35.618  79.461  1.00 32.98           C
ATOM   1968  N   THR C 367     -11.542  33.502  83.440  1.00 31.77           N
ATOM   1969  CA  THR C 367     -10.427  33.076  84.282  1.00 30.80           C
ATOM   1970  C   THR C 367      -9.472  34.230  84.513  1.00 32.12           C
ATOM   1971  O   THR C 367      -9.086  34.927  83.574  1.00 31.88           O
ATOM   1972  CB  THR C 367      -9.618  31.929  83.640  1.00 28.78           C
ATOM   1973  OG1 THR C 367     -10.482  30.824  83.363  1.00 38.92           O
ATOM   1974  CG2 THR C 367      -8.525  31.476  84.571  1.00 29.60           C
ATOM   1975  N   LYS C 368      -9.088  34.421  85.768  1.00 29.60           N
ATOM   1976  CA  LYS C 368      -8.129  35.444  86.115  1.00 27.50           C
ATOM   1977  C   LYS C 368      -6.845  35.148  85.384  1.00 30.89           C
ATOM   1978  O   LYS C 368      -6.155  34.184  85.706  1.00 33.84           O
ATOM   1979  CB  LYS C 368      -7.889  35.445  87.615  1.00 26.58           C
ATOM   1980  CG  LYS C 368      -6.641  36.175  88.036  1.00 30.78           C
ATOM   1981  CD  LYS C 368      -6.808  36.790  89.415  1.00 32.85           C
ATOM   1982  CE  LYS C 368      -6.644  35.768  90.525  1.00 33.00           C
ATOM   1983  NZ  LYS C 368      -5.230  35.341  90.699  1.00 29.12           N
ATOM   1984  N   TRP C 369      -6.530  35.974  84.392  1.00 28.34           N
ATOM   1985  CA  TRP C 369      -5.316  35.797  83.607  1.00 26.22           C
ATOM   1986  C   TRP C 369      -4.103  36.504  84.220  1.00 30.55           C
ATOM   1987  O   TRP C 369      -3.227  35.859  84.783  1.00 30.99           O
ATOM   1988  CB  TRP C 369      -5.549  36.297  82.195  1.00 26.94           C
ATOM   1989  CG  TRP C 369      -4.412  36.063  81.284  1.00 29.17           C
ATOM   1990  CD1 TRP C 369      -3.528  35.027  81.312  1.00 29.70           C
ATOM   1991  CD2 TRP C 369      -4.023  36.897  80.196  1.00 28.68           C
ATOM   1992  NE1 TRP C 369      -2.609  35.161  80.296  1.00 28.05           N
ATOM   1993  CE2 TRP C 369      -2.892  36.302  79.598  1.00 28.30           C
ATOM   1994  CE3 TRP C 369      -4.527  38.087  79.665  1.00 29.10           C
ATOM   1995  CZ2 TRP C 369      -2.257  36.859  78.493  1.00 30.50           C
ATOM   1996  CZ3 TRP C 369      -3.897  38.640  78.574  1.00 29.31           C
ATOM   1997  CH2 TRP C 369      -2.771  38.028  77.995  1.00 29.57           C
ATOM   1998  N   GLN C 370      -4.054  37.827  84.122  1.00 28.70           N
ATOM   1999  CA  GLN C 370      -2.880  38.583  84.564  1.00 32.17           C
ATOM   2000  C   GLN C 370      -3.233  39.678  85.573  1.00 35.31           C
ATOM   2001  O   GLN C 370      -4.191  40.433  85.384  1.00 32.75           O
ATOM   2002  CB  GLN C 370      -2.155  39.218  83.370  1.00 28.82           C
ATOM   2003  CG  GLN C 370      -1.480  38.241  82.415  1.00 29.44           C
ATOM   2004  CD  GLN C 370      -0.203  37.660  82.982  1.00 32.22           C
ATOM   2005  OE1 GLN C 370       0.455  38.277  83.814  1.00 32.72           O
ATOM   2006  NE2 GLN C 370       0.148  36.455  82.542  1.00 34.02           N
ATOM   2007  N   GLU C 371      -2.452  39.745  86.645  1.00 32.65           N
ATOM   2008  CA  GLU C 371      -2.570  40.820  87.616  1.00 35.65           C
ATOM   2009  C   GLU C 371      -1.494  41.864  87.341  1.00 36.73           C
ATOM   2010  O   GLU C 371      -0.297  41.576  87.451  1.00 39.20           O
ATOM   2011  CB  GLU C 371      -2.379  40.285  89.033  1.00 35.27           C
ATOM   2012  CG  GLU C 371      -3.331  39.193  89.442  1.00 35.61           C
ATOM   2013  CD  GLU C 371      -2.948  38.580  90.775  1.00 40.55           C
ATOM   2014  OE1 GLU C 371      -1.850  38.901  91.288  1.00 40.77           O
ATOM   2015  OE2 GLU C 371      -3.745  37.784  91.313  1.00 43.08           O
ATOM   2016  N   VAL C 372      -1.919  43.074  86.989  1.00 36.66           N
ATOM   2017  CA  VAL C 372      -0.992  44.172  86.731  1.00 34.40           C
ATOM   2018  C   VAL C 372      -0.896  45.097  87.945  1.00 35.71           C
ATOM   2019  O   VAL C 372      -1.868  45.760  88.311  1.00 34.89           O
ATOM   2020  CB  VAL C 372      -1.421  45.002  85.510  1.00 33.49           C
ATOM   2021  CG1 VAL C 372      -0.333  45.990  85.139  1.00 36.50           C
ATOM   2022  CG2 VAL C 372      -1.713  44.101  84.337  1.00 33.24           C
ATOM   2023  N   ASP C 373       0.277  45.116  88.573  1.00 39.48           N
ATOM   2024  CA  ASP C 373       0.542  46.015  89.687  1.00 40.79           C
ATOM   2025  C   ASP C 373       0.397  47.447  89.200  1.00 37.64           C
ATOM   2026  O   ASP C 373      -0.311  48.249  89.807  1.00 39.95           O
ATOM   2027  CB  ASP C 373       1.953  45.798  90.258  1.00 43.19           C
ATOM   2028  CG  ASP C 373       2.120  44.445  90.949  1.00 46.23           C
ATOM   2029  OD1 ASP C 373       1.248  43.557  90.799  1.00 50.40           O
ATOM   2030  OD2 ASP C 373       3.147  44.256  91.638  1.00 51.15           O
ATOM   2031  N   GLU C 374       1.055  47.761  88.088  1.00 37.07           N
ATOM   2032  CA  GLU C 374       1.003  49.112  87.529  1.00 36.76           C
ATOM   2033  C   GLU C 374       0.418  49.139  86.118  1.00 36.07           C
ATOM   2034  O   GLU C 374       1.089  48.800  85.146  1.00 38.21           O
ATOM   2035  CB  GLU C 374       2.392  49.750  87.541  1.00 31.33           C
ATOM   2036  N   MET C 375      -0.838  49.549  86.019  1.00 30.85           N
ATOM   2037  CA  MET C 375      -1.510  49.635  84.741  1.00 32.96           C
ATOM   2038  C   MET C 375      -1.951  51.073  84.496  1.00 36.21           C
ATOM   2039  O   MET C 375      -2.738  51.630  85.260  1.00 36.60           O
ATOM   2040  CB  MET C 375      -2.724  48.712  84.733  1.00 31.71           C
ATOM   2041  CG  MET C 375      -3.619  48.888  83.524  1.00 34.83           C
ATOM   2042  SD  MET C 375      -2.928  48.154  82.023  1.00 41.90           S
ATOM   2043  CE  MET C 375      -3.267  46.421  82.318  1.00 39.21           C
ATOM   2044  N   LEU C 376      -1.447  51.678  83.428  1.00 35.85           N
ATOM   2045  CA  LEU C 376      -1.792  53.057  83.128  1.00 33.21           C
ATOM   2046  C   LEU C 376      -2.954  53.107  82.178  1.00 32.48           C
ATOM   2047  O   LEU C 376      -2.905  52.544  81.092  1.00 35.36           O
ATOM   2048  CB  LEU C 376      -0.606  53.795  82.521  1.00 34.78           C
ATOM   2049  CG  LEU C 376       0.630  53.768  83.415  1.00 35.31           C
ATOM   2050  CD1 LEU C 376       1.846  54.244  82.651  1.00 36.08           C
ATOM   2051  CD2 LEU C 376       0.389  54.600  84.652  1.00 34.21           C
ATOM   2052  N   ARG C 377      -4.013  53.776  82.596  1.00 35.76           N
ATOM   2053  CA  ARG C 377      -5.115  54.044  81.697  1.00 35.73           C
ATOM   2054  C   ARG C 377      -4.932  55.454  81.163  1.00 36.49           C
ATOM   2055  O   ARG C 377      -4.698  56.401  81.922  1.00 38.14           O
ATOM   2056  CB  ARG C 377      -6.454  53.912  82.421  1.00 30.94           C
ATOM   2057  CG  ARG C 377      -7.674  54.041  81.519  1.00 32.27           C
ATOM   2058  CD  ARG C 377      -8.906  54.296  82.367  1.00 31.39           C
ATOM   2059  NE  ARG C 377      -8.675  55.469  83.197  1.00 38.43           N
ATOM   2060  CZ  ARG C 377      -9.446  55.861  84.201  1.00 42.32           C
ATOM   2061  NH1 ARG C 377     -10.527  55.167  84.532  1.00 40.12           N
ATOM   2062  NH2 ARG C 377      -9.127  56.955  84.877  1.00 42.86           N
ATOM   2063  N   SER C 378      -5.012  55.590  79.851  1.00 35.61           N
ATOM   2064  CA  SER C 378      -4.984  56.904  79.250  1.00 37.58           C
ATOM   2065  C   SER C 378      -6.091  56.939  78.237  1.00 35.76           C
ATOM   2066  O   SER C 378      -6.560  55.904  77.796  1.00 36.52           O
ATOM   2067  CB  SER C 378      -3.642  57.167  78.571  1.00 42.48           C
ATOM   2068  OG  SER C 378      -3.659  56.746  77.220  1.00 45.12           O
ATOM   2069  N   GLU C 379      -6.508  58.131  77.854  1.00 39.34           N
ATOM   2070  CA  GLU C 379      -7.580  58.256  76.890  1.00 38.94           C
ATOM   2071  C   GLU C 379      -7.055  58.717  75.547  1.00 40.49           C
ATOM   2072  O   GLU C 379      -6.140  59.533  75.474  1.00 39.93           O
ATOM   2073  CB  GLU C 379      -8.632  59.227  77.396  1.00 36.16           C
ATOM   2074  CG  GLU C 379      -9.821  59.318  76.491  1.00 39.52           C
ATOM   2075  CD  GLU C 379     -10.855  60.250  77.039  1.00 46.31           C
ATOM   2076  OE1 GLU C 379     -11.011  60.290  78.285  1.00 46.33           O
ATOM   2077  OE2 GLU C 379     -11.496  60.952  76.226  1.00 50.37           O
ATOM   2078  N   TYR C 380      -7.634  58.187  74.478  1.00 43.05           N
ATOM   2079  CA  TYR C 380      -7.257  58.632  73.150  1.00 43.27           C
ATOM   2080  C   TYR C 380      -8.359  58.459  72.114  1.00 45.20           C
ATOM   2081  O   TYR C 380      -8.602  57.364  71.618  1.00 46.97           O
ATOM   2082  CB  TYR C 380      -5.980  57.938  72.683  1.00 49.61           C
ATOM   2083  CG  TYR C 380      -5.223  58.765  71.670  1.00 50.96           C
ATOM   2084  CD1 TYR C 380      -4.661  59.984  72.032  1.00 47.59           C
ATOM   2085  CD2 TYR C 380      -5.091  58.342  70.350  1.00 49.66           C
ATOM   2086  CE1 TYR C 380      -3.982  60.754  71.115  1.00 51.05           C
ATOM   2087  CE2 TYR C 380      -4.405  59.110  69.423  1.00 50.66           C
ATOM   2088  CZ  TYR C 380      -3.855  60.318  69.814  1.00 48.28           C
ATOM   2089  OH  TYR C 380      -3.174  61.091  68.906  1.00 50.00           O
ATOM   2090  N   GLY C 381      -9.022  59.558  71.785  1.00 49.62           N
ATOM   2091  CA  GLY C 381     -10.043  59.540  70.757  1.00 49.83           C
ATOM   2092  C   GLY C 381     -11.305  58.857  71.231  1.00 45.86           C
ATOM   2093  O   GLY C 381     -11.974  58.173  70.457  1.00 53.96           O
ATOM   2094  N   GLY C 382     -11.634  59.036  72.505  1.00 41.05           N
ATOM   2095  CA  GLY C 382     -12.811  58.397  73.060  1.00 42.21           C
ATOM   2096  C   GLY C 382     -12.626  56.898  73.229  1.00 45.23           C
ATOM   2097  O   GLY C 382     -13.520  56.103  72.930  1.00 43.42           O
ATOM   2098  N   SER C 383     -11.445  56.517  73.700  1.00 44.45           N
ATOM   2099  CA  SER C 383     -11.143  55.140  74.046  1.00 36.18           C
ATOM   2100  C   SER C 383     -10.183  55.199  75.199  1.00 37.90           C
ATOM   2101  O   SER C 383      -9.578  56.245  75.443  1.00 40.59           O
ATOM   2102  CB  SER C 383     -10.469  54.426  72.883  1.00 35.35           C
ATOM   2103  OG  SER C 383     -11.290  54.462  71.734  1.00 42.24           O
ATOM   2104  N   PHE C 384     -10.042  54.094  75.916  1.00 34.76           N
ATOM   2105  CA  PHE C 384      -9.008  54.000  76.924  1.00 30.84           C
ATOM   2106  C   PHE C 384      -7.898  53.111  76.427  1.00 33.58           C
ATOM   2107  O   PHE C 384      -8.124  52.180  75.661  1.00 32.78           O
ATOM   2108  CB  PHE C 384      -9.552  53.415  78.210  1.00 31.36           C
ATOM   2109  CG  PHE C 384     -10.145  54.426  79.140  1.00 37.10           C
ATOM   2110  CD1 PHE C 384      -9.587  55.682  79.272  1.00 38.04           C
ATOM   2111  CD2 PHE C 384     -11.257  54.111  79.897  1.00 35.94           C
ATOM   2112  CE1 PHE C 384     -10.132  56.601  80.132  1.00 34.83           C
ATOM   2113  CE2 PHE C 384     -11.801  55.031  80.759  1.00 38.85           C
ATOM   2114  CZ  PHE C 384     -11.236  56.276  80.874  1.00 36.93           C
ATOM   2115  N   ARG C 385      -6.692  53.402  76.881  1.00 33.46           N
ATOM   2116  CA  ARG C 385      -5.559  52.549  76.634  1.00 33.11           C
ATOM   2117  C   ARG C 385      -5.020  52.128  77.986  1.00 35.16           C
ATOM   2118  O   ARG C 385      -4.466  52.945  78.721  1.00 37.72           O
ATOM   2119  CB  ARG C 385      -4.489  53.302  75.840  1.00 37.81           C
ATOM   2120  CG  ARG C 385      -4.695  53.255  74.332  1.00 40.30           C
ATOM   2121  CD  ARG C 385      -4.480  54.616  73.672  1.00 41.65           C
ATOM   2122  NE  ARG C 385      -3.246  55.265  74.110  1.00 45.68           N
ATOM   2123  CZ  ARG C 385      -2.405  55.920  73.312  1.00 43.73           C
ATOM   2124  NH1 ARG C 385      -2.628  56.028  71.999  1.00 36.85           N
ATOM   2125  NH2 ARG C 385      -1.324  56.467  73.841  1.00 47.69           N
ATOM   2126  N   PHE C 386      -5.226  50.862  78.332  1.00 32.80           N
ATOM   2127  CA  PHE C 386      -4.662  50.310  79.548  1.00 33.14           C
ATOM   2128  C   PHE C 386      -3.383  49.622  79.155  1.00 33.69           C
ATOM   2129  O   PHE C 386      -3.400  48.560  78.524  1.00 34.35           O
ATOM   2130  CB  PHE C 386      -5.608  49.293  80.186  1.00 29.67           C
ATOM   2131  CG  PHE C 386      -6.948  49.860  80.567  1.00 30.51           C
ATOM   2132  CD1 PHE C 386      -7.933  50.050  79.613  1.00 31.20           C
ATOM   2133  CD2 PHE C 386      -7.226  50.195  81.882  1.00 29.49           C
ATOM   2134  CE1 PHE C 386      -9.174  50.562  79.964  1.00 29.95           C
ATOM   2135  CE2 PHE C 386      -8.457  50.707  82.237  1.00 28.69           C
ATOM   2136  CZ  PHE C 386      -9.433  50.891  81.275  1.00 27.75           C
ATOM   2137  N   SER C 387      -2.262  50.228  79.509  1.00 31.97           N
ATOM   2138  CA  SER C 387      -0.997  49.652  79.122  1.00 31.10           C
ATOM   2139  C   SER C 387      -0.264  49.161  80.349  1.00 32.64           C
ATOM   2140  O   SER C 387      -0.295  49.791  81.402  1.00 32.29           O
ATOM   2141  CB  SER C 387      -0.144  50.658  78.357  1.00 28.57           C
ATOM   2142  OG  SER C 387       0.697  51.365  79.243  1.00 31.73           O
ATOM   2143  N   SER C 388       0.379  48.012  80.196  1.00 30.32           N
ATOM   2144  CA  SER C 388       1.221  47.464  81.229  1.00 29.34           C
ATOM   2145  C   SER C 388       2.672  47.487  80.792  1.00 30.13           C
ATOM   2146  O   SER C 388       3.042  46.934  79.756  1.00 30.92           O
ATOM   2147  CB  SER C 388       0.821  46.033  81.535  1.00 29.24           C
ATOM   2148  OG  SER C 388       1.924  45.351  82.103  1.00 30.99           O
ATOM   2149  N   ASP C 389       3.498  48.128  81.600  1.00 29.34           N
ATOM   2150  CA  ASP C 389       4.929  48.140  81.375  1.00 29.63           C
ATOM   2151  C   ASP C 389       5.515  46.740  81.552  1.00 30.89           C
ATOM   2152  O   ASP C 389       6.437  46.340  80.835  1.00 28.86           O
ATOM   2153  CB  ASP C 389       5.581  49.095  82.369  1.00 33.69           C
ATOM   2154  CG  ASP C 389       7.003  49.447  81.998  1.00 36.99           C
ATOM   2155  OD1 ASP C 389       7.941  48.847  82.573  1.00 36.37           O
ATOM   2156  OD2 ASP C 389       7.170  50.326  81.126  1.00 39.70           O
ATOM   2157  N   ALA C 390       4.969  45.998  82.513  1.00 28.55           N
ATOM   2158  CA  ALA C 390       5.491  44.682  82.862  1.00 29.76           C
ATOM   2159  C   ALA C 390       5.262  43.640  81.769  1.00 28.19           C
ATOM   2160  O   ALA C 390       6.182  42.922  81.383  1.00 26.39           O
ATOM   2161  CB  ALA C 390       4.904  44.214  84.173  1.00 25.60           C
ATOM   2162  N   ILE C 391       4.044  43.556  81.252  1.00 27.79           N
ATOM   2163  CA  ILE C 391       3.789  42.570  80.204  1.00 25.43           C
ATOM   2164  C   ILE C 391       3.817  43.119  78.781  1.00 27.14           C
ATOM   2165  O   ILE C 391       3.522  42.393  77.837  1.00 27.18           O
ATOM   2166  CB  ILE C 391       2.499  41.749  80.450  1.00 26.24           C
ATOM   2167  CG1 ILE C 391       1.282  42.656  80.612  1.00 27.57           C
ATOM   2168  CG2 ILE C 391       2.664  40.882  81.677  1.00 22.01           C
ATOM   2169  CD1 ILE C 391      -0.010  41.890  80.855  1.00 21.82           C
ATOM   2170  N   SER C 392       4.199  44.385  78.631  1.00 24.65           N
ATOM   2171  CA  SER C 392       4.358  44.986  77.314  1.00 22.25           C
ATOM   2172  C   SER C 392       3.073  44.886  76.522  1.00 23.94           C
ATOM   2173  O   SER C 392       3.074  44.429  75.377  1.00 24.37           O
ATOM   2174  CB  SER C 392       5.501  44.333  76.529  1.00 22.83           C
ATOM   2175  OG  SER C 392       6.722  44.333  77.257  1.00 24.24           O
ATOM   2176  N   THR C 393       1.972  45.311  77.131  1.00 24.15           N
ATOM   2177  CA  THR C 393       0.677  45.219  76.476  1.00 24.87           C
ATOM   2178  C   THR C 393      -0.117  46.465  76.685  1.00 24.92           C
ATOM   2179  O   THR C 393      -0.214  46.959  77.796  1.00 28.60           O
ATOM   2180  CB  THR C 393      -0.204  44.100  77.063  1.00 26.15           C
ATOM   2181  OG1 THR C 393      -0.468  44.389  78.441  1.00 24.85           O
ATOM   2182  CG2 THR C 393       0.453  42.723  76.912  1.00 23.08           C
ATOM   2183  N   THR C 394      -0.718  46.951  75.611  1.00 26.82           N
ATOM   2184  CA  THR C 394      -1.648  48.065  75.688  1.00 27.22           C
ATOM   2185  C   THR C 394      -3.023  47.566  75.309  1.00 28.63           C
ATOM   2186  O   THR C 394      -3.212  47.001  74.230  1.00 24.60           O
ATOM   2187  CB  THR C 394      -1.258  49.182  74.720  1.00 25.04           C
ATOM   2188  OG1 THR C 394       0.016  49.704  75.103  1.00 24.28           O
ATOM   2189  CG2 THR C 394      -2.299  50.290  74.740  1.00 26.84           C
ATOM   2190  N   PHE C 395      -3.988  47.764  76.196  1.00 29.47           N
ATOM   2191  CA  PHE C 395      -5.336  47.297  75.926  1.00 27.48           C
ATOM   2192  C   PHE C 395      -6.244  48.430  75.505  1.00 28.42           C
ATOM   2193  O   PHE C 395      -6.145  49.533  76.012  1.00 30.75           O
ATOM   2194  CB  PHE C 395      -5.911  46.593  77.141  1.00 28.38           C
ATOM   2195  CG  PHE C 395      -5.435  45.180  77.303  1.00 29.34           C
ATOM   2196  CD1 PHE C 395      -4.563  44.840  78.323  1.00 28.09           C
ATOM   2197  CD2 PHE C 395      -5.870  44.186  76.430  1.00 29.44           C
ATOM   2198  CE1 PHE C 395      -4.138  43.530  78.477  1.00 30.31           C
ATOM   2199  CE2 PHE C 395      -5.450  42.879  76.574  1.00 26.00           C
ATOM   2200  CZ  PHE C 395      -4.583  42.548  77.597  1.00 25.61           C
ATOM   2201  N   THR C 396      -7.144  48.131  74.586  1.00 28.80           N
ATOM   2202  CA  THR C 396      -8.020  49.122  74.001  1.00 28.99           C
ATOM   2203  C   THR C 396      -9.460  48.829  74.381  1.00 30.88           C
ATOM   2204  O   THR C 396      -9.963  47.746  74.112  1.00 29.72           O
ATOM   2205  CB  THR C 396      -7.892  49.075  72.480  1.00 29.64           C
ATOM   2206  OG1 THR C 396      -6.522  49.272  72.127  1.00 28.09           O
ATOM   2207  CG2 THR C 396      -8.751  50.143  71.825  1.00 28.34           C
ATOM   2208  N   THR C 397     -10.126  49.800  74.999  1.00 32.72           N
ATOM   2209  CA  THR C 397     -11.491  49.605  75.480  1.00 31.51           C
ATOM   2210  C   THR C 397     -12.368  50.818  75.158  1.00 37.47           C
ATOM   2211  O   THR C 397     -11.992  51.679  74.361  1.00 37.23           O
ATOM   2212  CB  THR C 397     -11.520  49.340  77.007  1.00 33.16           C
ATOM   2213  OG1 THR C 397     -11.450  50.579  77.726  1.00 33.18           O
ATOM   2214  CG2 THR C 397     -10.350  48.457  77.426  1.00 30.86           C
ATOM   2215  N   ASN C 398     -13.543  50.878  75.774  1.00 38.82           N
ATOM   2216  CA  ASN C 398     -14.389  52.059  75.681  1.00 36.33           C
ATOM   2217  C   ASN C 398     -14.240  52.909  76.925  1.00 39.11           C
ATOM   2218  O   ASN C 398     -13.538  52.534  77.863  1.00 37.94           O
ATOM   2219  CB  ASN C 398     -15.853  51.669  75.507  1.00 38.54           C
ATOM   2220  CG  ASN C 398     -16.182  51.304  74.089  1.00 39.73           C
ATOM   2221  OD1 ASN C 398     -15.497  51.732  73.162  1.00 39.40           O
ATOM   2222  ND2 ASN C 398     -17.234  50.507  73.904  1.00 43.43           N
ATOM   2223  N   LEU C 399     -14.908  54.056  76.932  1.00 39.56           N
ATOM   2224  CA  LEU C 399     -14.881  54.945  78.084  1.00 39.40           C
ATOM   2225  C   LEU C 399     -15.893  54.481  79.116  1.00 41.44           C
ATOM   2226  O   LEU C 399     -15.795  54.807  80.295  1.00 45.35           O
ATOM   2227  CB  LEU C 399     -15.202  56.374  77.656  1.00 41.95           C
ATOM   2228  CG  LEU C 399     -14.359  56.911  76.504  1.00 41.81           C
ATOM   2229  CD1 LEU C 399     -14.859  58.278  76.069  1.00 47.39           C
ATOM   2230  CD2 LEU C 399     -12.902  56.971  76.914  1.00 39.44           C
ATOM   2231  N   THR C 400     -16.869  53.712  78.658  1.00 41.31           N
ATOM   2232  CA  THR C 400     -17.910  53.208  79.533  1.00 43.21           C
ATOM   2233  C   THR C 400     -17.532  51.835  80.068  1.00 43.67           C
ATOM   2234  O   THR C 400     -16.953  51.022  79.346  1.00 43.88           O
ATOM   2235  CB  THR C 400     -19.236  53.095  78.781  1.00 44.00           C
ATOM   2236  OG1 THR C 400     -19.049  52.299  77.603  1.00 38.46           O
ATOM   2237  CG2 THR C 400     -19.724  54.475  78.387  1.00 41.70           C
ATOM   2238  N   GLU C 401     -17.869  51.574  81.330  1.00 45.34           N
ATOM   2239  CA  GLU C 401     -17.591  50.280  81.945  1.00 42.27           C
ATOM   2240  C   GLU C 401     -18.437  49.167  81.334  1.00 40.52           C
ATOM   2241  O   GLU C 401     -19.520  49.422  80.806  1.00 42.14           O
ATOM   2242  CB  GLU C 401     -17.820  50.350  83.451  1.00 44.01           C
ATOM   2243  CG  GLU C 401     -17.000  51.429  84.133  1.00 47.25           C
ATOM   2244  CD  GLU C 401     -16.824  51.176  85.617  1.00 50.98           C
ATOM   2245  OE1 GLU C 401     -16.986  50.011  86.053  1.00 52.36           O
ATOM   2246  OE2 GLU C 401     -16.520  52.140  86.349  1.00 51.59           O
ATOM   2247  N   TYR C 402     -17.946  47.934  81.400  1.00 35.69           N
ATOM   2248  CA  TYR C 402     -18.736  46.795  80.944  1.00 38.25           C
ATOM   2249  C   TYR C 402     -19.601  46.301  82.097  1.00 41.29           C
ATOM   2250  O   TYR C 402     -19.131  46.214  83.234  1.00 43.94           O
ATOM   2251  CB  TYR C 402     -17.844  45.666  80.418  1.00 38.14           C
ATOM   2252  CG  TYR C 402     -18.614  44.567  79.717  1.00 39.39           C
ATOM   2253  CD1 TYR C 402     -18.987  44.692  78.385  1.00 38.19           C
ATOM   2254  CD2 TYR C 402     -18.978  43.409  80.390  1.00 41.44           C
ATOM   2255  CE1 TYR C 402     -19.696  43.689  77.737  1.00 41.09           C
ATOM   2256  CE2 TYR C 402     -19.694  42.399  79.756  1.00 42.96           C
ATOM   2257  CZ  TYR C 402     -20.051  42.544  78.429  1.00 45.93           C
ATOM   2258  OH  TYR C 402     -20.760  41.539  77.804  1.00 46.30           O
ATOM   2259  N   PRO C 403     -20.876  45.994  81.814  1.00 41.15           N
ATOM   2260  CA  PRO C 403     -21.810  45.557  82.857  1.00 44.28           C
ATOM   2261  C   PRO C 403     -21.696  44.055  83.115  1.00 45.25           C
ATOM   2262  O   PRO C 403     -22.133  43.251  82.281  1.00 42.82           O
ATOM   2263  CB  PRO C 403     -23.183  45.873  82.255  1.00 40.63           C
ATOM   2264  CG  PRO C 403     -22.940  46.126  80.766  1.00 44.85           C
ATOM   2265  CD  PRO C 403     -21.483  45.903  80.478  1.00 40.79           C
ATOM   2266  N   LEU C 404     -21.115  43.692  84.258  1.00 40.95           N
ATOM   2267  CA  LEU C 404     -20.952  42.290  84.642  1.00 44.01           C
ATOM   2268  C   LEU C 404     -22.263  41.509  84.548  1.00 43.55           C
ATOM   2269  O   LEU C 404     -22.268  40.280  84.511  1.00 40.23           O
ATOM   2270  CB  LEU C 404     -20.406  42.199  86.068  1.00 41.07           C
ATOM   2271  CG  LEU C 404     -18.912  41.925  86.228  1.00 40.45           C
ATOM   2272  CD1 LEU C 404     -18.123  42.648  85.160  1.00 41.16           C
ATOM   2273  CD2 LEU C 404     -18.446  42.323  87.608  1.00 34.00           C
ATOM   2274  N   SER C 405     -23.368  42.242  84.521  1.00 41.95           N
ATOM   2275  CA  SER C 405     -24.688  41.645  84.498  1.00 41.25           C
ATOM   2276  C   SER C 405     -24.907  40.879  83.208  1.00 42.69           C
ATOM   2277  O   SER C 405     -25.843  40.089  83.094  1.00 40.62           O
ATOM   2278  CB  SER C 405     -25.762  42.725  84.666  1.00 40.78           C
ATOM   2279  OG  SER C 405     -25.483  43.869  83.870  1.00 43.00           O
ATOM   2280  N   ARG C 406     -24.039  41.115  82.233  1.00 41.63           N
ATOM   2281  CA  ARG C 406     -24.168  40.445  80.953  1.00 42.87           C
ATOM   2282  C   ARG C 406     -23.261  39.227  80.893  1.00 43.63           C
ATOM   2283  O   ARG C 406     -23.320  38.437  79.955  1.00 46.63           O
ATOM   2284  CB  ARG C 406     -23.851  41.402  79.804  1.00 46.75           C
ATOM   2285  CG  ARG C 406     -24.940  41.440  78.742  1.00 52.33           C
ATOM   2286  CD  ARG C 406     -24.437  42.020  77.425  1.00 54.66           C
ATOM   2287  NE  ARG C 406     -23.869  43.355  77.580  1.00 54.72           N
ATOM   2288  CZ  ARG C 406     -23.091  43.942  76.674  1.00 56.91           C
ATOM   2289  NH1 ARG C 406     -22.785  43.302  75.550  1.00 58.25           N
ATOM   2290  NH2 ARG C 406     -22.610  45.163  76.891  1.00 51.40           N
ATOM   2291  N   VAL C 407     -22.420  39.065  81.903  1.00 43.68           N
ATOM   2292  CA  VAL C 407     -21.518  37.920  81.931  1.00 44.68           C
ATOM   2293  C   VAL C 407     -22.216  36.660  82.426  1.00 41.96           C
ATOM   2294  O   VAL C 407     -22.480  36.505  83.617  1.00 41.19           O
ATOM   2295  CB  VAL C 407     -20.278  38.191  82.799  1.00 43.50           C
ATOM   2296  CG1 VAL C 407     -19.347  36.983  82.782  1.00 38.54           C
ATOM   2297  CG2 VAL C 407     -19.560  39.426  82.300  1.00 41.29           C
ATOM   2298  N   ASP C 408     -22.509  35.762  81.499  1.00 43.39           N
ATOM   2299  CA  ASP C 408     -23.116  34.491  81.844  1.00 42.11           C
ATOM   2300  C   ASP C 408     -22.212  33.694  82.790  1.00 41.06           C
ATOM   2301  O   ASP C 408     -21.176  33.171  82.373  1.00 39.00           O
ATOM   2302  CB  ASP C 408     -23.382  33.695  80.574  1.00 40.66           C
ATOM   2303  CG  ASP C 408     -24.207  32.458  80.830  1.00 45.89           C
ATOM   2304  OD1 ASP C 408     -24.369  32.085  82.012  1.00 49.65           O
ATOM   2305  OD2 ASP C 408     -24.692  31.852  79.853  1.00 43.74           O
ATOM   2306  N   LEU C 409     -22.602  33.619  84.062  1.00 36.38           N
ATOM   2307  CA  LEU C 409     -21.876  32.827  85.058  1.00 37.76           C
ATOM   2308  C   LEU C 409     -20.430  33.264  85.324  1.00 38.00           C
ATOM   2309  O   LEU C 409     -19.490  32.502  85.089  1.00 34.09           O
ATOM   2310  CB  LEU C 409     -21.890  31.354  84.661  1.00 37.57           C
ATOM   2311  CG  LEU C 409     -23.187  30.584  84.918  1.00 40.86           C
ATOM   2312  CD1 LEU C 409     -23.187  29.272  84.162  1.00 35.14           C
ATOM   2313  CD2 LEU C 409     -23.395  30.352  86.416  1.00 37.31           C
ATOM   2314  N   GLY C 410     -20.255  34.478  85.839  1.00 42.78           N
ATOM   2315  CA  GLY C 410     -18.929  34.984  86.150  1.00 38.22           C
ATOM   2316  C   GLY C 410     -18.773  35.452  87.587  1.00 40.46           C
ATOM   2317  O   GLY C 410     -18.185  36.501  87.846  1.00 39.02           O
ATOM   2318  N   ASP C 411     -19.292  34.675  88.531  1.00 39.90           N
ATOM   2319  CA  ASP C 411     -19.220  35.070  89.932  1.00 38.38           C
ATOM   2320  C   ASP C 411     -17.814  35.362  90.419  1.00 37.60           C
ATOM   2321  O   ASP C 411     -17.580  36.383  91.064  1.00 39.78           O
ATOM   2322  CB  ASP C 411     -19.854  34.015  90.822  1.00 39.52           C
ATOM   2323  CG  ASP C 411     -21.268  34.345  91.160  1.00 42.69           C
ATOM   2324  OD1 ASP C 411     -21.868  35.112  90.386  1.00 42.50           O
ATOM   2325  OD2 ASP C 411     -21.777  33.855  92.190  1.00 48.80           O
ATOM   2326  N   CYS C 412     -16.887  34.457  90.122  1.00 33.14           N
ATOM   2327  CA  CYS C 412     -15.523  34.576  90.620  1.00 35.66           C
ATOM   2328  C   CYS C 412     -14.861  35.919  90.253  1.00 37.55           C
ATOM   2329  O   CYS C 412     -13.917  36.342  90.913  1.00 36.28           O
ATOM   2330  CB  CYS C 412     -14.668  33.409  90.107  1.00 34.66           C
ATOM   2331  SG  CYS C 412     -14.395  33.422  88.300  1.00 45.47           S
ATOM   2332  N   ILE C 413     -15.356  36.585  89.211  1.00 34.08           N
ATOM   2333  CA  ILE C 413     -14.708  37.780  88.677  1.00 31.34           C
ATOM   2334  C   ILE C 413     -14.448  38.873  89.710  1.00 35.14           C
ATOM   2335  O   ILE C 413     -13.300  39.149  90.060  1.00 33.57           O
ATOM   2336  CB  ILE C 413     -15.524  38.392  87.543  1.00 33.15           C
ATOM   2337  CG1 ILE C 413     -15.675  37.387  86.397  1.00 33.72           C
ATOM   2338  CG2 ILE C 413     -14.853  39.660  87.049  1.00 30.17           C
ATOM   2339  CD1 ILE C 413     -16.604  37.852  85.291  1.00 31.45           C
ATOM   2340  N   GLY C 414     -15.520  39.505  90.179  1.00 37.81           N
ATOM   2341  CA  GLY C 414     -15.425  40.494  91.235  1.00 31.56           C
ATOM   2342  C   GLY C 414     -14.654  39.957  92.427  1.00 36.69           C
ATOM   2343  O   GLY C 414     -13.761  40.619  92.946  1.00 36.01           O
ATOM   2344  N   LYS C 415     -14.989  38.745  92.856  1.00 35.11           N
ATOM   2345  CA  LYS C 415     -14.294  38.120  93.969  1.00 34.96           C
ATOM   2346  C   LYS C 415     -12.803  38.062  93.677  1.00 37.69           C
ATOM   2347  O   LYS C 415     -11.986  38.593  94.436  1.00 40.28           O
ATOM   2348  CB  LYS C 415     -14.845  36.710  94.232  1.00 35.72           C
ATOM   2349  N   ASP C 416     -12.449  37.430  92.565  1.00 35.16           N
ATOM   2350  CA  ASP C 416     -11.052  37.297  92.170  1.00 35.15           C
ATOM   2351  C   ASP C 416     -10.397  38.655  92.030  1.00 34.65           C
ATOM   2352  O   ASP C 416      -9.255  38.841  92.441  1.00 37.62           O
ATOM   2353  CB  ASP C 416     -10.932  36.526  90.854  1.00 38.38           C
ATOM   2354  CG  ASP C 416     -11.245  35.045  91.010  1.00 37.51           C
ATOM   2355  OD1 ASP C 416     -12.068  34.695  91.890  1.00 41.76           O
ATOM   2356  OD2 ASP C 416     -10.664  34.231  90.260  1.00 35.81           O
ATOM   2357  N   ALA C 417     -11.128  39.597  91.444  1.00 33.51           N
ATOM   2358  CA  ALA C 417     -10.651  40.971  91.274  1.00 35.06           C
ATOM   2359  C   ALA C 417     -10.400  41.695  92.606  1.00 37.51           C
ATOM   2360  O   ALA C 417      -9.269  42.079  92.900  1.00 38.54           O
ATOM   2361  CB  ALA C 417     -11.625  41.764  90.415  1.00 31.97           C
ATOM   2362  N   ARG C 418     -11.454  41.886  93.399  1.00 38.09           N
ATOM   2363  CA  ARG C 418     -11.333  42.550  94.694  1.00 38.09           C
ATOM   2364  C   ARG C 418     -10.159  41.983  95.467  1.00 38.05           C
ATOM   2365  O   ARG C 418      -9.349  42.717  96.022  1.00 41.22           O
ATOM   2366  CB  ARG C 418     -12.593  42.355  95.532  1.00 39.64           C
ATOM   2367  CG  ARG C 418     -13.870  42.921  94.954  1.00 39.70           C
ATOM   2368  CD  ARG C 418     -15.059  42.561  95.859  1.00 38.37           C
ATOM   2369  NE  ARG C 418     -16.280  42.338  95.088  1.00 34.36           N
ATOM   2370  CZ  ARG C 418     -16.806  41.143  94.846  1.00 38.65           C
ATOM   2371  NH1 ARG C 418     -16.226  40.055  95.331  1.00 44.24           N
ATOM   2372  NH2 ARG C 418     -17.916  41.032  94.130  1.00 37.30           N
ATOM   2373  N   ASP C 419     -10.085  40.662  95.503  1.00 38.20           N
ATOM   2374  CA  ASP C 419      -9.089  39.983  96.312  1.00 39.25           C
ATOM   2375  C   ASP C 419      -7.683  40.355  95.891  1.00 40.85           C
ATOM   2376  O   ASP C 419      -6.809  40.580  96.728  1.00 43.59           O
ATOM   2377  CB  ASP C 419      -9.276  38.467  96.219  1.00 37.79           C
ATOM   2378  CG  ASP C 419     -10.122  37.916  97.342  1.00 42.10           C
ATOM   2379  OD1 ASP C 419      -9.969  36.718  97.661  1.00 50.29           O
ATOM   2380  OD2 ASP C 419     -10.932  38.681  97.911  1.00 41.16           O
ATOM   2381  N   ALA C 420      -7.461  40.400  94.585  1.00 40.14           N
ATOM   2382  CA  ALA C 420      -6.140  40.708  94.063  1.00 42.41           C
ATOM   2383  C   ALA C 420      -5.823  42.183  94.244  1.00 42.56           C
ATOM   2384  O   ALA C 420      -4.711  42.550  94.629  1.00 41.58           O
ATOM   2385  CB  ALA C 420      -6.052  40.332  92.598  1.00 43.31           C
ATOM   2386  N   MET C 421      -6.807  43.028  93.958  1.00 39.31           N
ATOM   2387  CA  MET C 421      -6.616  44.467  94.069  1.00 42.09           C
ATOM   2388  C   MET C 421      -6.353  44.883  95.514  1.00 42.93           C
ATOM   2389  O   MET C 421      -5.866  45.980  95.773  1.00 45.90           O
ATOM   2390  CB  MET C 421      -7.824  45.220  93.496  1.00 38.82           C
ATOM   2391  CG  MET C 421      -7.864  45.282  91.975  1.00 32.44           C
ATOM   2392  SD  MET C 421      -9.459  45.859  91.345  1.00 47.38           S
ATOM   2393  CE  MET C 421      -9.052  46.139  89.622  1.00 36.05           C
ATOM   2394  N   ASP C 422      -6.668  43.998  96.455  1.00 43.23           N
ATOM   2395  CA  ASP C 422      -6.502  44.308  97.868  1.00 42.92           C
ATOM   2396  C   ASP C 422      -5.168  43.810  98.400  1.00 45.35           C
ATOM   2397  O   ASP C 422      -4.574  44.430  99.275  1.00 50.48           O
ATOM   2398  CB  ASP C 422      -7.660  43.743  98.687  1.00 41.09           C
ATOM   2399  CG  ASP C 422      -8.989  44.392  98.331  1.00 45.78           C
ATOM   2400  OD1 ASP C 422      -9.055  45.080  97.291  1.00 43.85           O
ATOM   2401  OD2 ASP C 422      -9.974  44.207  99.080  1.00 52.17           O
ATOM   2402  N   ARG C 423      -4.691  42.696  97.865  1.00 46.48           N
ATOM   2403  CA  ARG C 423      -3.386  42.172  98.253  1.00 44.93           C
ATOM   2404  C   ARG C 423      -2.260  43.060  97.740  1.00 50.47           C
ATOM   2405  O   ARG C 423      -1.237  43.228  98.406  1.00 54.02           O
ATOM   2406  CB  ARG C 423      -3.207  40.751  97.725  1.00 47.60           C
ATOM   2407  CG  ARG C 423      -1.765  40.253  97.697  1.00 44.40           C
ATOM   2408  CD  ARG C 423      -1.683  38.820  97.163  1.00 46.12           C
ATOM   2409  NE  ARG C 423      -1.923  38.724  95.722  1.00 41.41           N
ATOM   2410  CZ  ARG C 423      -3.130  38.680  95.167  1.00 43.75           C
ATOM   2411  NH1 ARG C 423      -4.215  38.740  95.924  1.00 49.91           N
ATOM   2412  NH2 ARG C 423      -3.258  38.591  93.854  1.00 44.52           N
ATOM   2413  N   ILE C 424      -2.459  43.629  96.554  1.00 50.24           N
ATOM   2414  CA  ILE C 424      -1.422  44.408  95.865  1.00 51.59           C
ATOM   2415  C   ILE C 424      -1.229  45.815  96.445  1.00 50.27           C
ATOM   2416  O   ILE C 424      -0.102  46.315  96.533  1.00 49.94           O
ATOM   2417  CB  ILE C 424      -1.719  44.492  94.347  1.00 50.17           C
ATOM   2418  CG1 ILE C 424      -1.642  43.098  93.719  1.00 46.58           C
ATOM   2419  CG2 ILE C 424      -0.762  45.442  93.655  1.00 46.66           C
ATOM   2420  CD1 ILE C 424      -2.279  43.002  92.350  1.00 40.11           C
ATOM   2421  N   PHE C 425      -2.332  46.444  96.837  1.00 49.48           N
ATOM   2422  CA  PHE C 425      -2.275  47.735  97.504  1.00 50.40           C
ATOM   2423  C   PHE C 425      -1.499  47.648  98.814  1.00 52.32           C
ATOM   2424  O   PHE C 425      -0.430  48.235  98.960  1.00 54.42           O
ATOM   2425  CB  PHE C 425      -3.679  48.259  97.778  1.00 46.26           C
ATOM   2426  CG  PHE C 425      -3.699  49.661  98.302  1.00 53.69           C
ATOM   2427  CD1 PHE C 425      -3.647  50.739  97.431  1.00 55.43           C
ATOM   2428  CD2 PHE C 425      -3.757  49.908  99.662  1.00 53.92           C
ATOM   2429  CE1 PHE C 425      -3.657  52.037  97.906  1.00 53.15           C
ATOM   2430  CE2 PHE C 425      -3.766  51.206 100.143  1.00 53.92           C
ATOM   2431  CZ  PHE C 425      -3.718  52.269  99.264  1.00 52.49           C
ATOM   2432  N   ALA C 426      -2.050  46.913  99.768  1.00 50.68           N
ATOM   2433  CA  ALA C 426      -1.414  46.748 101.065  1.00 49.42           C
ATOM   2434  C   ALA C 426       0.063  46.408 100.914  1.00 51.29           C
ATOM   2435  O   ALA C 426       0.909  46.880 101.677  1.00 52.01           O
ATOM   2436  CB  ALA C 426      -2.117  45.668 101.834  1.00 47.60           C
ATOM   2437  N   ARG C 427       0.365  45.579  99.924  1.00 50.50           N
ATOM   2438  CA  ARG C 427       1.732  45.150  99.679  1.00 51.47           C
ATOM   2439  C   ARG C 427       2.590  46.297  99.196  1.00 55.32           C
ATOM   2440  O   ARG C 427       3.650  46.575  99.750  1.00 59.38           O
ATOM   2441  CB  ARG C 427       1.766  44.041  98.628  1.00 53.22           C
ATOM   2442  CG  ARG C 427       3.078  43.991  97.856  1.00 56.66           C
ATOM   2443  CD  ARG C 427       3.249  42.683  97.090  1.00 59.65           C
ATOM   2444  NE  ARG C 427       2.356  42.568  95.937  1.00 57.99           N
ATOM   2445  CZ  ARG C 427       2.684  42.919  94.695  1.00 55.26           C
ATOM   2446  NH1 ARG C 427       3.888  43.417  94.436  1.00 53.90           N
ATOM   2447  NH2 ARG C 427       1.805  42.770  93.710  1.00 51.58           N
ATOM   2448  N   ARG C 428       2.112  46.969  98.157  1.00 58.19           N
ATOM   2449  CA  ARG C 428       2.945  47.884  97.402  1.00 54.18           C
ATOM   2450  C   ARG C 428       2.590  49.342  97.638  1.00 54.46           C
ATOM   2451  O   ARG C 428       3.449  50.217  97.537  1.00 59.00           O
ATOM   2452  CB  ARG C 428       2.829  47.557  95.913  1.00 57.62           C
ATOM   2453  CG  ARG C 428       4.041  47.965  95.108  1.00 61.64           C
ATOM   2454  CD  ARG C 428       3.729  48.052  93.624  1.00 60.49           C
ATOM   2455  NE  ARG C 428       4.948  48.225  92.839  1.00 67.52           N
ATOM   2456  CZ  ARG C 428       5.546  47.247  92.163  1.00 67.92           C
ATOM   2457  NH1 ARG C 428       5.032  46.024  92.166  1.00 58.80           N
ATOM   2458  NH2 ARG C 428       6.655  47.492  91.477  1.00 73.37           N
ATOM   2459  N   TYR C 429       1.327  49.610  97.949  1.00 55.11           N
ATOM   2460  CA  TYR C 429       0.877  50.989  98.110  1.00 57.72           C
ATOM   2461  C   TYR C 429       0.320  51.297  99.488  1.00 59.25           C
ATOM   2462  O   TYR C 429      -0.220  52.385  99.689  1.00 60.69           O
ATOM   2463  CB  TYR C 429      -0.203  51.318  97.087  1.00 55.28           C
ATOM   2464  CG  TYR C 429       0.193  51.041  95.669  1.00 55.70           C
ATOM   2465  CD1 TYR C 429       0.138  49.754  95.153  1.00 56.02           C
ATOM   2466  CD2 TYR C 429       0.606  52.065  94.837  1.00 55.97           C
ATOM   2467  CE1 TYR C 429       0.500  49.493  93.844  1.00 52.09           C
ATOM   2468  CE2 TYR C 429       0.965  51.818  93.531  1.00 56.91           C
ATOM   2469  CZ  TYR C 429       0.910  50.530  93.037  1.00 58.41           C
ATOM   2470  OH  TYR C 429       1.267  50.289  91.728  1.00 54.97           O
ATOM   2471  N   ASN C 430       0.431  50.353 100.425  1.00 56.14           N
ATOM   2472  CA  ASN C 430      -0.149  50.548 101.756  1.00 58.20           C
ATOM   2473  C   ASN C 430       0.150  51.940 102.293  1.00 62.04           C
ATOM   2474  O   ASN C 430      -0.600  52.477 103.111  1.00 61.39           O
ATOM   2475  CB  ASN C 430       0.317  49.478 102.750  1.00 58.91           C
ATOM   2476  CG  ASN C 430       1.820  49.495 102.977  1.00 63.10           C
ATOM   2477  OD1 ASN C 430       2.586  49.992 102.145  1.00 61.47           O
ATOM   2478  ND2 ASN C 430       2.252  48.934 104.104  1.00 62.06           N
ATOM   2479  N   ALA C 431       1.240  52.526 101.805  1.00 59.56           N
ATOM   2480  CA  ALA C 431       1.604  53.882 102.182  1.00 63.58           C
ATOM   2481  C   ALA C 431       2.094  54.693 100.987  1.00 63.25           C
ATOM   2482  O   ALA C 431       3.247  55.123 100.969  1.00 63.97           O
ATOM   2483  CB  ALA C 431       2.678  53.841 103.252  1.00 65.11           C
ATOM   2484  N   THR C 432       1.228  54.923  99.998  1.00 63.33           N
ATOM   2485  CA  THR C 432       1.666  55.591  98.768  1.00 58.62           C
ATOM   2486  C   THR C 432       0.600  56.442  98.070  1.00 54.79           C
ATOM   2487  O   THR C 432       0.882  57.570  97.654  1.00 53.89           O
ATOM   2488  CB  THR C 432       2.202  54.567  97.740  1.00 59.89           C
ATOM   2489  OG1 THR C 432       2.780  53.442  98.419  1.00 62.92           O
ATOM   2490  CG2 THR C 432       3.239  55.207  96.835  1.00 57.32           C
ATOM   2491  N   HIS C 433      -0.614  55.902  97.935  1.00 53.31           N
ATOM   2492  CA  HIS C 433      -1.642  56.524  97.095  1.00 50.64           C
ATOM   2493  C   HIS C 433      -3.024  56.596  97.734  1.00 48.84           C
ATOM   2494  O   HIS C 433      -3.178  56.497  98.947  1.00 51.70           O
ATOM   2495  CB  HIS C 433      -1.782  55.760  95.776  1.00 51.09           C
ATOM   2496  CG  HIS C 433      -0.652  55.975  94.818  1.00 48.74           C
ATOM   2497  ND1 HIS C 433       0.639  55.578  95.088  1.00 47.45           N
ATOM   2498  CD2 HIS C 433      -0.627  56.529  93.584  1.00 46.86           C
ATOM   2499  CE1 HIS C 433       1.414  55.884  94.063  1.00 45.98           C
ATOM   2500  NE2 HIS C 433       0.671  56.465  93.139  1.00 43.86           N
ATOM   2501  N   ILE C 434      -4.035  56.750  96.888  1.00 48.06           N
ATOM   2502  CA  ILE C 434      -5.409  56.922  97.334  1.00 52.54           C
ATOM   2503  C   ILE C 434      -6.393  56.269  96.354  1.00 51.03           C
ATOM   2504  O   ILE C 434      -6.580  56.754  95.235  1.00 49.41           O
ATOM   2505  CB  ILE C 434      -5.752  58.425  97.488  1.00 53.42           C
ATOM   2506  CG1 ILE C 434      -5.087  58.999  98.741  1.00 53.89           C
ATOM   2507  CG2 ILE C 434      -7.254  58.640  97.540  1.00 55.03           C
ATOM   2508  CD1 ILE C 434      -4.207  60.213  98.481  1.00 57.39           C
ATOM   2509  N   LYS C 435      -7.021  55.172  96.773  1.00 49.06           N
ATOM   2510  CA  LYS C 435      -8.002  54.495  95.929  1.00 44.90           C
ATOM   2511  C   LYS C 435      -9.127  55.439  95.535  1.00 47.45           C
ATOM   2512  O   LYS C 435      -9.836  55.973  96.389  1.00 52.60           O
ATOM   2513  CB  LYS C 435      -8.579  53.258  96.629  1.00 47.26           C
ATOM   2514  CG  LYS C 435      -7.559  52.152  96.888  1.00 49.41           C
ATOM   2515  CD  LYS C 435      -8.228  50.866  97.339  1.00 45.17           C
ATOM   2516  CE  LYS C 435      -7.197  49.782  97.643  1.00 52.43           C
ATOM   2517  NZ  LYS C 435      -7.802  48.413  97.823  1.00 53.80           N
ATOM   2518  N   VAL C 436      -9.295  55.637  94.233  1.00 46.66           N
ATOM   2519  CA  VAL C 436     -10.340  56.514  93.733  1.00 47.14           C
ATOM   2520  C   VAL C 436     -11.622  55.737  93.456  1.00 49.76           C
ATOM   2521  O   VAL C 436     -11.934  55.401  92.311  1.00 47.99           O
ATOM   2522  CB  VAL C 436      -9.890  57.260  92.474  1.00 45.36           C
ATOM   2523  CG1 VAL C 436     -11.015  58.117  91.929  1.00 52.84           C
ATOM   2524  CG2 VAL C 436      -8.685  58.118  92.789  1.00 46.79           C
ATOM   2525  N   GLY C 437     -12.362  55.451  94.521  1.00 50.34           N
ATOM   2526  CA  GLY C 437     -13.621  54.749  94.389  1.00 50.52           C
ATOM   2527  C   GLY C 437     -13.451  53.246  94.420  1.00 43.95           C
ATOM   2528  O   GLY C 437     -12.573  52.716  95.096  1.00 42.56           O
ATOM   2529  N   GLN C 438     -14.307  52.555  93.684  1.00 45.93           N
ATOM   2530  CA  GLN C 438     -14.280  51.102  93.654  1.00 46.80           C
ATOM   2531  C   GLN C 438     -13.665  50.606  92.359  1.00 42.46           C
ATOM   2532  O   GLN C 438     -13.531  51.366  91.404  1.00 43.72           O
ATOM   2533  CB  GLN C 438     -15.696  50.545  93.776  1.00 46.24           C
ATOM   2534  CG  GLN C 438     -16.346  50.772  95.117  1.00 48.47           C
ATOM   2535  CD  GLN C 438     -17.772  50.271  95.137  1.00 57.54           C
ATOM   2536  OE1 GLN C 438     -18.547  50.533  94.213  1.00 53.45           O
ATOM   2537  NE2 GLN C 438     -18.124  49.526  96.181  1.00 63.08           N
ATOM   2538  N   PRO C 439     -13.292  49.321  92.323  1.00 44.54           N
ATOM   2539  CA  PRO C 439     -12.775  48.689  91.108  1.00 40.88           C
ATOM   2540  C   PRO C 439     -13.746  48.840  89.950  1.00 39.89           C
ATOM   2541  O   PRO C 439     -14.956  48.795  90.160  1.00 41.32           O
ATOM   2542  CB  PRO C 439     -12.673  47.221  91.508  1.00 39.75           C
ATOM   2543  CG  PRO C 439     -12.416  47.264  92.970  1.00 44.34           C
ATOM   2544  CD  PRO C 439     -13.245  48.408  93.479  1.00 45.76           C
ATOM   2545  N   GLN C 440     -13.208  49.013  88.745  1.00 37.54           N
ATOM   2546  CA  GLN C 440     -14.004  49.175  87.538  1.00 36.64           C
ATOM   2547  C   GLN C 440     -13.754  48.002  86.598  1.00 38.52           C
ATOM   2548  O   GLN C 440     -12.765  47.294  86.754  1.00 39.54           O
ATOM   2549  CB  GLN C 440     -13.641  50.502  86.878  1.00 37.12           C
ATOM   2550  CG  GLN C 440     -13.933  51.685  87.808  1.00 43.97           C
ATOM   2551  CD  GLN C 440     -13.210  52.967  87.437  1.00 40.41           C
ATOM   2552  OE1 GLN C 440     -12.525  53.041  86.423  1.00 38.47           O
ATOM   2553  NE2 GLN C 440     -13.355  53.982  88.280  1.00 44.06           N
ATOM   2554  N   TYR C 441     -14.651  47.779  85.641  1.00 36.39           N
ATOM   2555  CA  TYR C 441     -14.504  46.664  84.708  1.00 36.07           C
ATOM   2556  C   TYR C 441     -14.769  47.092  83.281  1.00 33.90           C
ATOM   2557  O   TYR C 441     -15.875  47.525  82.961  1.00 35.76           O
ATOM   2558  CB  TYR C 441     -15.443  45.509  85.088  1.00 37.52           C
ATOM   2559  CG  TYR C 441     -15.170  44.963  86.468  1.00 39.00           C
ATOM   2560  CD1 TYR C 441     -15.785  45.511  87.589  1.00 37.88           C
ATOM   2561  CD2 TYR C 441     -14.272  43.917  86.659  1.00 37.22           C
ATOM   2562  CE1 TYR C 441     -15.525  45.019  88.864  1.00 37.74           C
ATOM   2563  CE2 TYR C 441     -14.003  43.420  87.929  1.00 34.72           C
ATOM   2564  CZ  TYR C 441     -14.631  43.972  89.030  1.00 36.47           C
ATOM   2565  OH  TYR C 441     -14.360  43.482  90.297  1.00 32.88           O
ATOM   2566  N   TYR C 442     -13.756  46.958  82.427  1.00 31.99           N
ATOM   2567  CA  TYR C 442     -13.873  47.337  81.018  1.00 33.08           C
ATOM   2568  C   TYR C 442     -13.556  46.144  80.147  1.00 32.11           C
ATOM   2569  O   TYR C 442     -12.647  45.370  80.460  1.00 30.69           O
ATOM   2570  CB  TYR C 442     -12.894  48.453  80.651  1.00 28.15           C
ATOM   2571  CG  TYR C 442     -12.912  49.638  81.588  1.00 34.34           C
ATOM   2572  CD1 TYR C 442     -12.190  49.619  82.778  1.00 33.14           C
ATOM   2573  CD2 TYR C 442     -13.639  50.786  81.281  1.00 34.39           C
ATOM   2574  CE1 TYR C 442     -12.201  50.697  83.640  1.00 32.00           C
ATOM   2575  CE2 TYR C 442     -13.656  51.868  82.144  1.00 32.86           C
ATOM   2576  CZ  TYR C 442     -12.937  51.811  83.317  1.00 32.54           C
ATOM   2577  OH  TYR C 442     -12.947  52.872  84.176  1.00 37.34           O
ATOM   2578  N   LEU C 443     -14.292  45.996  79.050  1.00 29.65           N
ATOM   2579  CA  LEU C 443     -13.974  44.956  78.080  1.00 31.44           C
ATOM   2580  C   LEU C 443     -13.015  45.511  77.041  1.00 30.68           C
ATOM   2581  O   LEU C 443     -13.321  46.512  76.386  1.00 30.92           O
ATOM   2582  CB  LEU C 443     -15.232  44.442  77.384  1.00 28.99           C
ATOM   2583  CG  LEU C 443     -14.992  43.237  76.473  1.00 28.83           C
ATOM   2584  CD1 LEU C 443     -14.444  42.072  77.278  1.00 26.12           C
ATOM   2585  CD2 LEU C 443     -16.269  42.848  75.751  1.00 26.07           C
ATOM   2586  N   ALA C 444     -11.863  44.865  76.887  1.00 25.58           N
ATOM   2587  CA  ALA C 444     -10.896  45.299  75.896  1.00 28.80           C
ATOM   2588  C   ALA C 444     -10.988  44.469  74.628  1.00 28.34           C
ATOM   2589  O   ALA C 444     -11.319  43.290  74.679  1.00 28.42           O
ATOM   2590  CB  ALA C 444      -9.498  45.232  76.472  1.00 29.01           C
ATOM   2591  N   ASN C 445     -10.674  45.077  73.489  1.00 29.77           N
ATOM   2592  CA  ASN C 445     -10.619  44.322  72.241  1.00 31.87           C
ATOM   2593  C   ASN C 445      -9.786  43.059  72.429  1.00 31.17           C
ATOM   2594  O   ASN C 445      -8.868  43.027  73.243  1.00 31.82           O
ATOM   2595  CB  ASN C 445     -10.042  45.161  71.099  1.00 32.74           C
ATOM   2596  CG  ASN C 445     -10.707  46.519  70.977  1.00 38.13           C
ATOM   2597  OD1 ASN C 445     -11.794  46.739  71.508  1.00 44.24           O
ATOM   2598  ND2 ASN C 445     -10.053  47.440  70.278  1.00 36.25           N
ATOM   2599  N   GLY C 446     -10.109  42.017  71.678  1.00 29.77           N
ATOM   2600  CA  GLY C 446      -9.423  40.749  71.828  1.00 28.35           C
ATOM   2601  C   GLY C 446     -10.234  39.820  72.697  1.00 29.33           C
ATOM   2602  O   GLY C 446     -10.111  38.605  72.597  1.00 29.83           O
ATOM   2603  N   GLY C 447     -11.069  40.411  73.547  1.00 31.39           N
ATOM   2604  CA  GLY C 447     -11.989  39.670  74.388  1.00 28.18           C
ATOM   2605  C   GLY C 447     -11.504  39.589  75.815  1.00 31.00           C
ATOM   2606  O   GLY C 447     -11.816  38.639  76.526  1.00 32.92           O
ATOM   2607  N   PHE C 448     -10.730  40.577  76.244  1.00 26.37           N
ATOM   2608  CA  PHE C 448     -10.164  40.538  77.575  1.00 26.41           C
ATOM   2609  C   PHE C 448     -10.854  41.524  78.493  1.00 29.68           C
ATOM   2610  O   PHE C 448     -10.730  42.730  78.322  1.00 29.25           O
ATOM   2611  CB  PHE C 448      -8.674  40.854  77.539  1.00 28.22           C
ATOM   2612  CG  PHE C 448      -7.895  40.005  76.582  1.00 28.55           C
ATOM   2613  CD1 PHE C 448      -7.848  40.322  75.231  1.00 29.59           C
ATOM   2614  CD2 PHE C 448      -7.190  38.901  77.031  1.00 30.20           C
ATOM   2615  CE1 PHE C 448      -7.122  39.542  74.337  1.00 28.37           C
ATOM   2616  CE2 PHE C 448      -6.463  38.115  76.145  1.00 30.63           C
ATOM   2617  CZ  PHE C 448      -6.432  38.436  74.795  1.00 29.51           C
ATOM   2618  N   LEU C 449     -11.571  41.011  79.483  1.00 30.36           N
ATOM   2619  CA  LEU C 449     -12.230  41.870  80.455  1.00 30.93           C
ATOM   2620  C   LEU C 449     -11.229  42.425  81.455  1.00 31.14           C
ATOM   2621  O   LEU C 449     -10.492  41.678  82.117  1.00 30.71           O
ATOM   2622  CB  LEU C 449     -13.334  41.111  81.190  1.00 31.68           C
ATOM   2623  CG  LEU C 449     -14.264  41.912  82.106  1.00 35.44           C
ATOM   2624  CD1 LEU C 449     -15.238  42.762  81.286  1.00 30.46           C
ATOM   2625  CD2 LEU C 449     -15.031  40.973  83.036  1.00 27.03           C
ATOM   2626  N   ILE C 450     -11.226  43.746  81.578  1.00 30.50           N
ATOM   2627  CA  ILE C 450     -10.288  44.427  82.451  1.00 32.46           C
ATOM   2628  C   ILE C 450     -10.951  44.980  83.703  1.00 33.69           C
ATOM   2629  O   ILE C 450     -11.865  45.804  83.628  1.00 33.52           O
ATOM   2630  CB  ILE C 450      -9.581  45.576  81.716  1.00 32.19           C
ATOM   2631  CG1 ILE C 450      -8.915  45.059  80.435  1.00 29.88           C
ATOM   2632  CG2 ILE C 450      -8.562  46.212  82.626  1.00 31.22           C
ATOM   2633  CD1 ILE C 450      -8.271  46.119  79.608  1.00 29.90           C
ATOM   2634  N   ALA C 451     -10.487  44.504  84.852  1.00 33.61           N
ATOM   2635  CA  ALA C 451     -10.875  45.068  86.134  1.00 34.39           C
ATOM   2636  C   ALA C 451      -9.845  46.121  86.487  1.00 36.50           C
ATOM   2637  O   ALA C 451      -8.642  45.839  86.460  1.00 37.18           O
ATOM   2638  CB  ALA C 451     -10.908  43.991  87.196  1.00 32.63           C
ATOM   2639  N   TYR C 452     -10.305  47.325  86.827  1.00 38.10           N
ATOM   2640  CA  TYR C 452      -9.406  48.466  87.012  1.00 35.85           C
ATOM   2641  C   TYR C 452      -9.788  49.298  88.220  1.00 36.27           C
ATOM   2642  O   TYR C 452     -10.917  49.780  88.314  1.00 37.11           O
ATOM   2643  CB  TYR C 452      -9.447  49.355  85.773  1.00 32.68           C
ATOM   2644  CG  TYR C 452      -8.398  50.449  85.722  1.00 34.90           C
ATOM   2645  CD1 TYR C 452      -7.077  50.164  85.388  1.00 32.41           C
ATOM   2646  CD2 TYR C 452      -8.737  51.773  85.973  1.00 35.86           C
ATOM   2647  CE1 TYR C 452      -6.127  51.163  85.324  1.00 35.24           C
ATOM   2648  CE2 TYR C 452      -7.791  52.780  85.912  1.00 34.85           C
ATOM   2649  CZ  TYR C 452      -6.494  52.472  85.588  1.00 35.64           C
ATOM   2650  OH  TYR C 452      -5.568  53.479  85.529  1.00 36.37           O
ATOM   2651  N   GLN C 453      -8.843  49.458  89.143  1.00 35.73           N
ATOM   2652  CA  GLN C 453      -8.985  50.411  90.240  1.00 37.58           C
ATOM   2653  C   GLN C 453      -8.095  51.637  90.009  1.00 35.17           C
ATOM   2654  O   GLN C 453      -6.872  51.541  90.099  1.00 33.88           O
ATOM   2655  CB  GLN C 453      -8.607  49.753  91.567  1.00 39.31           C
ATOM   2656  CG  GLN C 453      -8.430  50.722  92.731  1.00 37.98           C
ATOM   2657  CD  GLN C 453      -9.733  51.352  93.168  1.00 40.95           C
ATOM   2658  OE1 GLN C 453     -10.777  50.695  93.188  1.00 41.22           O
ATOM   2659  NE2 GLN C 453      -9.685  52.639  93.506  1.00 43.47           N
ATOM   2660  N   PRO C 454      -8.709  52.790  89.698  1.00 37.15           N
ATOM   2661  CA  PRO C 454      -7.998  54.063  89.521  1.00 36.81           C
ATOM   2662  C   PRO C 454      -7.353  54.525  90.823  1.00 39.82           C
ATOM   2663  O   PRO C 454      -7.977  54.427  91.885  1.00 42.06           O
ATOM   2664  CB  PRO C 454      -9.117  55.026  89.131  1.00 37.04           C
ATOM   2665  CG  PRO C 454     -10.197  54.153  88.593  1.00 37.90           C
ATOM   2666  CD  PRO C 454     -10.148  52.928  89.431  1.00 37.55           C
ATOM   2667  N   LEU C 455      -6.120  55.014  90.743  1.00 38.54           N
ATOM   2668  CA  LEU C 455      -5.393  55.477  91.922  1.00 42.78           C
ATOM   2669  C   LEU C 455      -5.111  56.980  91.893  1.00 48.22           C
ATOM   2670  O   LEU C 455      -5.495  57.684  90.954  1.00 47.35           O
ATOM   2671  CB  LEU C 455      -4.071  54.724  92.075  1.00 42.01           C
ATOM   2672  CG  LEU C 455      -4.090  53.274  92.554  1.00 44.39           C
ATOM   2673  CD1 LEU C 455      -2.662  52.734  92.653  1.00 42.46           C
ATOM   2674  CD2 LEU C 455      -4.803  53.164  93.892  1.00 43.75           C
ATOM   2675  N   LEU C 456      -4.428  57.457  92.934  1.00 54.13           N
ATOM   2676  CA  LEU C 456      -4.030  58.860  93.063  1.00 53.70           C
ATOM   2677  C   LEU C 456      -2.882  58.971  94.056  1.00 52.75           C
ATOM   2678  O   LEU C 456      -2.962  58.426  95.156  1.00 53.18           O
ATOM   2679  CB  LEU C 456      -5.199  59.708  93.554  1.00 51.86           C
ATOM   2680  CG  LEU C 456      -4.878  61.174  93.835  1.00 59.31           C
ATOM   2681  CD1 LEU C 456      -4.657  61.902  92.529  1.00 62.27           C
ATOM   2682  CD2 LEU C 456      -5.999  61.825  94.620  1.00 63.32           C
ATOM   2683  N   SER C 457      -1.819  59.674  93.680  1.00 51.37           N
ATOM   2684  CA  SER C 457      -0.661  59.787  94.561  1.00 53.86           C
ATOM   2685  C   SER C 457      -0.991  60.541  95.838  1.00 58.38           C
ATOM   2686  O   SER C 457      -1.839  61.434  95.840  1.00 58.99           O
ATOM   2687  CB  SER C 457       0.502  60.480  93.856  1.00 57.27           C
ATOM   2688  OG  SER C 457       1.608  60.595  94.735  1.00 58.37           O
ATOM   2689  N   ASN C 458      -0.316  60.176  96.924  1.00 62.25           N
ATOM   2690  CA  ASN C 458      -0.444  60.917  98.171  1.00 62.93           C
ATOM   2691  C   ASN C 458       0.017  62.351  97.973  1.00 66.76           C
ATOM   2692  O   ASN C 458      -0.599  63.287  98.485  1.00 69.30           O
ATOM   2693  CB  ASN C 458       0.335  60.242  99.302  1.00 61.49           C
ATOM   2694  CG  ASN C 458      -0.460  59.130  99.968  1.00 61.78           C
ATOM   2695  OD1 ASN C 458      -1.686  59.074  99.840  1.00 57.87           O
ATOM   2696  ND2 ASN C 458       0.231  58.246 100.691  1.00 55.66           N
ATOM   2697  N   THR C 459       1.102  62.514  97.220  1.00 68.00           N
ATOM   2698  CA  THR C 459       1.545  63.837  96.790  1.00 66.86           C
ATOM   2699  C   THR C 459       0.344  64.713  96.471  1.00 67.97           C
ATOM   2700  O   THR C 459       0.173  65.788  97.047  1.00 71.61           O
ATOM   2701  CB  THR C 459       2.411  63.752  95.519  1.00 66.44           C
ATOM   2702  OG1 THR C 459       3.635  63.066  95.810  1.00 70.94           O
ATOM   2703  CG2 THR C 459       2.729  65.140  95.005  1.00 68.12           C
ATOM   2704  N   LEU C 460      -0.491  64.232  95.556  1.00 64.87           N
ATOM   2705  CA  LEU C 460      -1.648  64.981  95.091  1.00 67.78           C
ATOM   2706  C   LEU C 460      -2.884  64.646  95.900  1.00 65.42           C
ATOM   2707  O   LEU C 460      -3.993  64.679  95.373  1.00 69.82           O
ATOM   2708  CB  LEU C 460      -1.928  64.657  93.625  1.00 69.56           C
ATOM   2709  CG  LEU C 460      -0.702  64.396  92.753  1.00 70.17           C
ATOM   2710  CD1 LEU C 460      -1.129  63.983  91.346  1.00 64.74           C
ATOM   2711  CD2 LEU C 460       0.198  65.625  92.720  1.00 68.74           C
ATOM   2712  N   ALA C 461      -2.695  64.329  97.174  1.00 61.19           N
ATOM   2713  CA  ALA C 461      -3.802  63.924  98.034  1.00 65.23           C
ATOM   2714  C   ALA C 461      -5.033  64.837  97.930  1.00 68.87           C
ATOM   2715  O   ALA C 461      -6.118  64.470  98.375  1.00 68.51           O
ATOM   2716  CB  ALA C 461      -3.338  63.820  99.478  1.00 60.04           C
ATOM   2717  N   GLU C 462      -4.867  66.020  97.346  1.00 71.96           N
ATOM   2718  CA  GLU C 462      -5.965  66.978  97.251  1.00 76.47           C
ATOM   2719  C   GLU C 462      -6.899  66.664  96.088  1.00 77.64           C
ATOM   2720  O   GLU C 462      -8.122  66.750  96.217  1.00 80.31           O
ATOM   2721  CB  GLU C 462      -5.435  68.408  97.110  1.00 74.32           C
ATOM   2722  CG  GLU C 462      -4.054  68.633  97.688  1.00 70.03           C
ATOM   2723  CD  GLU C 462      -2.961  68.351  96.680  1.00 74.17           C
ATOM   2724  OE1 GLU C 462      -3.129  68.731  95.500  1.00 74.16           O
ATOM   2725  OE2 GLU C 462      -1.936  67.747  97.066  1.00 75.33           O
ATOM   2726  N   LEU C 463      -6.313  66.306  94.953  1.00 74.33           N
ATOM   2727  CA  LEU C 463      -7.078  66.051  93.741  1.00 80.59           C
ATOM   2728  C   LEU C 463      -8.272  65.109  93.952  1.00 82.53           C
ATOM   2729  O   LEU C 463      -9.187  65.066  93.126  1.00 80.51           O
ATOM   2730  CB  LEU C 463      -6.152  65.495  92.660  1.00 76.32           C
ATOM   2731  CG  LEU C 463      -5.899  66.377  91.438  1.00 82.05           C
ATOM   2732  CD1 LEU C 463      -4.743  65.819  90.625  1.00 76.26           C
ATOM   2733  CD2 LEU C 463      -7.161  66.504  90.584  1.00 80.92           C
ATOM   2734  N   TYR C 464      -8.262  64.372  95.059  1.00 86.49           N
ATOM   2735  CA  TYR C 464      -9.257  63.330  95.320  1.00 86.49           C
ATOM   2736  C   TYR C 464     -10.659  63.655  94.796  1.00 86.49           C
ATOM   2737  O   TYR C 464     -11.171  62.974  93.908  1.00 86.49           O
ATOM   2738  CB  TYR C 464      -9.311  63.001  96.821  1.00 88.43           C
ATOM   2739  CG  TYR C 464     -10.062  61.720  97.160  1.00 94.28           C
ATOM   2740  CD1 TYR C 464      -9.774  60.526  96.505  1.00 87.02           C
ATOM   2741  CD2 TYR C 464     -11.041  61.699  98.150  1.00 93.51           C
ATOM   2742  CE1 TYR C 464     -10.449  59.354  96.812  1.00 79.25           C
ATOM   2743  CE2 TYR C 464     -11.721  60.525  98.465  1.00 93.45           C
ATOM   2744  CZ  TYR C 464     -11.420  59.357  97.791  1.00 87.43           C
ATOM   2745  OH  TYR C 464     -12.082  58.186  98.089  1.00 82.89           O
ATOM   2746  N   VAL C 465     -11.267  64.699  95.347  1.00 84.63           N
ATOM   2747  CA  VAL C 465     -12.667  65.013  95.075  1.00 83.32           C
ATOM   2748  C   VAL C 465     -12.979  65.157  93.585  1.00 77.17           C
ATOM   2749  O   VAL C 465     -14.102  64.907  93.151  1.00 72.57           O
ATOM   2750  CB  VAL C 465     -13.103  66.287  95.833  1.00 77.21           C
ATOM   2751  CG1 VAL C 465     -14.617  66.460  95.778  1.00 65.96           C
ATOM   2752  CG2 VAL C 465     -12.627  66.225  97.277  1.00 69.95           C
ATOM   2753  N   ARG C 466     -11.980  65.549  92.801  1.00 81.74           N
ATOM   2754  CA  ARG C 466     -12.177  65.809  91.377  1.00 83.26           C
ATOM   2755  C   ARG C 466     -12.390  64.536  90.560  1.00 78.81           C
ATOM   2756  O   ARG C 466     -13.474  64.306  90.021  1.00 72.22           O
ATOM   2757  CB  ARG C 466     -10.995  66.600  90.811  1.00 81.18           C
ATOM   2758  N   GLU C 467     -11.346  63.716  90.468  1.00 80.54           N
ATOM   2759  CA  GLU C 467     -11.382  62.510  89.641  1.00 80.52           C
ATOM   2760  C   GLU C 467     -12.297  61.407  90.195  1.00 75.04           C
ATOM   2761  O   GLU C 467     -12.838  60.608  89.427  1.00 71.43           O
ATOM   2762  CB  GLU C 467      -9.960  61.983  89.393  1.00 78.32           C
ATOM   2763  CG  GLU C 467      -9.274  62.557  88.153  1.00 75.71           C
ATOM   2764  CD  GLU C 467      -9.741  61.898  86.856  1.00 78.23           C
ATOM   2765  OE1 GLU C 467      -9.153  60.865  86.464  1.00 73.09           O
ATOM   2766  OE2 GLU C 467     -10.688  62.412  86.221  1.00 72.31           O
ATOM   2767  N   HIS C 468     -12.463  61.362  91.516  1.00 75.30           N
ATOM   2768  CA  HIS C 468     -13.420  60.445  92.133  1.00 72.43           C
ATOM   2769  C   HIS C 468     -14.778  60.624  91.477  1.00 68.23           C
ATOM   2770  O   HIS C 468     -15.412  59.662  91.054  1.00 69.79           O
ATOM   2771  CB  HIS C 468     -13.544  60.711  93.638  1.00 70.89           C
ATOM   2772  CG  HIS C 468     -14.459  59.761  94.348  1.00 74.59           C
ATOM   2773  ND1 HIS C 468     -15.737  59.476  93.909  1.00 73.02           N
ATOM   2774  CD2 HIS C 468     -14.277  59.026  95.471  1.00 73.89           C
ATOM   2775  CE1 HIS C 468     -16.298  58.606  94.727  1.00 68.66           C
ATOM   2776  NE2 HIS C 468     -15.434  58.315  95.684  1.00 69.79           N
ATOM   2777  N   LEU C 469     -15.217  61.873  91.416  1.00 68.14           N
ATOM   2778  CA  LEU C 469     -16.464  62.224  90.765  1.00 69.52           C
ATOM   2779  C   LEU C 469     -16.474  61.690  89.339  1.00 67.73           C
ATOM   2780  O   LEU C 469     -17.450  61.077  88.892  1.00 65.03           O
ATOM   2781  CB  LEU C 469     -16.616  63.747  90.759  1.00 65.02           C
ATOM   2782  CG  LEU C 469     -17.890  64.370  90.186  1.00 61.90           C
ATOM   2783  CD1 LEU C 469     -19.076  64.078  91.078  1.00 54.97           C
ATOM   2784  CD2 LEU C 469     -17.712  65.866  90.032  1.00 52.97           C
ATOM   2785  N   ARG C 470     -15.369  61.921  88.636  1.00 69.90           N
ATOM   2786  CA  ARG C 470     -15.252  61.591  87.220  1.00 69.36           C
ATOM   2787  C   ARG C 470     -15.385  60.090  86.973  1.00 69.67           C
ATOM   2788  O   ARG C 470     -15.869  59.665  85.917  1.00 64.16           O
ATOM   2789  CB  ARG C 470     -13.913  62.098  86.688  1.00 68.54           C
ATOM   2790  CG  ARG C 470     -13.899  62.419  85.205  1.00 69.31           C
ATOM   2791  CD  ARG C 470     -14.871  63.546  84.862  1.00 66.33           C
ATOM   2792  NE  ARG C 470     -14.294  64.535  83.945  1.00 69.07           N
ATOM   2793  CZ  ARG C 470     -13.670  64.241  82.806  1.00 70.73           C
ATOM   2794  NH1 ARG C 470     -13.529  62.973  82.434  1.00 68.13           N
ATOM   2795  NH2 ARG C 470     -13.180  65.211  82.038  1.00 64.45           N
ATOM   2796  N   GLU C 471     -14.959  59.294  87.952  1.00 66.07           N
ATOM   2797  CA  GLU C 471     -14.986  57.842  87.828  1.00 66.08           C
ATOM   2798  C   GLU C 471     -16.399  57.273  87.842  1.00 66.10           C
ATOM   2799  O   GLU C 471     -16.734  56.401  87.034  1.00 61.32           O
ATOM   2800  CB  GLU C 471     -14.141  57.193  88.929  1.00 63.84           C
ATOM   2801  CG  GLU C 471     -12.647  57.454  88.796  1.00 58.23           C
ATOM   2802  CD  GLU C 471     -12.126  57.134  87.404  1.00 53.99           C
ATOM   2803  OE1 GLU C 471     -12.754  56.322  86.692  1.00 51.51           O
ATOM   2804  OE2 GLU C 471     -11.090  57.704  87.013  1.00 56.30           O
ATOM   2805  N   GLN C 472     -17.223  57.777  88.756  1.00 66.14           N
ATOM   2806  CA  GLN C 472     -18.599  57.319  88.883  1.00 67.89           C
ATOM   2807  C   GLN C 472     -19.395  57.447  87.585  1.00 65.60           C
ATOM   2808  O   GLN C 472     -20.231  56.603  87.279  1.00 68.28           O
ATOM   2809  CB  GLN C 472     -19.290  58.094  89.988  1.00 67.37           C
ATOM   2810  CG  GLN C 472     -18.522  58.092  91.281  1.00 70.80           C
ATOM   2811  CD  GLN C 472     -19.225  58.890  92.352  1.00 79.77           C
ATOM   2812  OE1 GLN C 472     -18.608  59.328  93.326  1.00 80.20           O
ATOM   2813  NE2 GLN C 472     -20.532  59.088  92.180  1.00 78.64           N
ATOM   2814  N   SER C 473     -19.148  58.512  86.830  1.00 64.79           N
ATOM   2815  CA  SER C 473     -19.803  58.692  85.541  1.00 63.57           C
ATOM   2816  C   SER C 473     -19.725  57.397  84.743  1.00 64.65           C
ATOM   2817  O   SER C 473     -20.610  57.089  83.942  1.00 63.57           O
ATOM   2818  CB  SER C 473     -19.143  59.833  84.760  1.00 68.30           C
ATOM   2819  N   ARG C 474     -18.657  56.640  84.983  1.00 70.38           N
ATOM   2820  CA  ARG C 474     -18.430  55.369  84.302  1.00 67.40           C
ATOM   2821  C   ARG C 474     -19.313  54.244  84.836  1.00 69.38           C
ATOM   2822  O   ARG C 474     -19.774  53.401  84.062  1.00 71.78           O
ATOM   2823  CB  ARG C 474     -16.954  54.970  84.396  1.00 63.66           C
ATOM   2824  CG  ARG C 474     -16.064  55.675  83.382  1.00 57.98           C
ATOM   2825  CD  ARG C 474     -14.833  56.280  84.027  1.00 56.00           C
ATOM   2826  NE  ARG C 474     -14.331  57.409  83.246  1.00 53.02           N
ATOM   2827  CZ  ARG C 474     -13.332  58.204  83.623  1.00 57.94           C
ATOM   2828  NH1 ARG C 474     -12.713  57.990  84.777  1.00 57.85           N
ATOM   2829  NH2 ARG C 474     -12.950  59.218  82.846  1.00 52.86           N
ATOM   2830  N   LYS C 475     -19.536  54.231  86.151  1.00 69.87           N
ATOM   2831  CA  LYS C 475     -20.381  53.218  86.789  1.00 70.23           C
ATOM   2832  C   LYS C 475     -21.684  53.001  86.025  1.00 74.93           C
ATOM   2833  O   LYS C 475     -22.522  53.900  85.949  1.00 78.09           O
ATOM   2834  CB  LYS C 475     -20.675  53.597  88.240  1.00 69.49           C
ATOM   2835  CG  LYS C 475     -19.531  53.277  89.192  1.00 72.24           C
ATOM   2836  CD  LYS C 475     -19.861  53.686  90.618  1.00 74.80           C
ATOM   2837  CE  LYS C 475     -18.662  53.483  91.543  1.00 76.22           C
ATOM   2838  NZ  LYS C 475     -18.847  54.122  92.885  1.00 75.93           N
ATOM   2839  N   PRO C 476     -21.857  51.792  85.469  1.00 76.10           N
ATOM   2840  CA  PRO C 476     -22.946  51.414  84.555  1.00 79.20           C
ATOM   2841  C   PRO C 476     -24.344  51.935  84.935  1.00 78.76           C
ATOM   2842  O   PRO C 476     -24.606  52.248  86.100  1.00 70.40           O
ATOM   2843  CB  PRO C 476     -22.923  49.882  84.612  1.00 76.82           C
ATOM   2844  CG  PRO C 476     -21.492  49.555  84.887  1.00 65.09           C
ATOM   2845  CD  PRO C 476     -20.982  50.646  85.789  1.00 68.41           C
ATOM   2846  N   PRO C 477     -25.242  52.017  83.939  1.00 83.04           N
ATOM   2847  CA  PRO C 477     -26.638  52.433  84.120  1.00 81.72           C
ATOM   2848  C   PRO C 477     -27.549  51.270  84.509  1.00 80.27           C
ATOM   2849  O   PRO C 477     -28.461  50.940  83.746  1.00 76.46           O
ATOM   2850  CB  PRO C 477     -27.019  52.945  82.732  1.00 82.24           C
ATOM   2851  CG  PRO C 477     -26.208  52.110  81.802  1.00 84.30           C
ATOM   2852  CD  PRO C 477     -24.909  51.813  82.515  1.00 82.51           C
ATOM   2853  N   VAL C 492     -27.686  37.595  79.297  1.00 55.94           N
ATOM   2854  CA  VAL C 492     -26.289  37.308  79.610  1.00 50.78           C
ATOM   2855  C   VAL C 492     -25.621  36.487  78.511  1.00 49.54           C
ATOM   2856  O   VAL C 492     -26.204  35.554  77.956  1.00 51.75           O
ATOM   2857  CB  VAL C 492     -26.130  36.585  80.970  1.00 47.96           C
ATOM   2858  CG1 VAL C 492     -26.866  37.345  82.058  1.00 46.19           C
ATOM   2859  CG2 VAL C 492     -26.644  35.163  80.879  1.00 44.26           C
ATOM   2860  N   GLU C 493     -24.384  36.854  78.207  1.00 51.14           N
ATOM   2861  CA  GLU C 493     -23.610  36.207  77.158  1.00 51.43           C
ATOM   2862  C   GLU C 493     -22.292  35.684  77.722  1.00 49.87           C
ATOM   2863  O   GLU C 493     -22.072  35.671  78.937  1.00 47.88           O
ATOM   2864  CB  GLU C 493     -23.320  37.213  76.038  1.00 54.40           C
ATOM   2865  CG  GLU C 493     -22.441  38.391  76.475  1.00 50.06           C
ATOM   2866  CD  GLU C 493     -22.426  39.523  75.466  1.00 55.37           C
ATOM   2867  OE1 GLU C 493     -23.385  39.616  74.671  1.00 59.90           O
ATOM   2868  OE2 GLU C 493     -21.461  40.317  75.469  1.00 53.39           O
ATOM   2869  N   ARG C 494     -21.414  35.258  76.823  1.00 47.48           N
ATOM   2870  CA  ARG C 494     -20.079  34.841  77.199  1.00 41.84           C
ATOM   2871  C   ARG C 494     -19.062  35.609  76.371  1.00 40.51           C
ATOM   2872  O   ARG C 494     -19.174  35.706  75.146  1.00 39.93           O
ATOM   2873  CB  ARG C 494     -19.912  33.331  77.013  1.00 42.25           C
ATOM   2874  CG  ARG C 494     -20.670  32.505  78.042  1.00 39.85           C
ATOM   2875  CD  ARG C 494     -20.259  31.054  78.010  1.00 33.07           C
ATOM   2876  NE  ARG C 494     -20.688  30.434  76.772  1.00 38.19           N
ATOM   2877  CZ  ARG C 494     -19.947  29.590  76.067  1.00 39.36           C
ATOM   2878  NH1 ARG C 494     -18.730  29.266  76.490  1.00 34.39           N
ATOM   2879  NH2 ARG C 494     -20.429  29.071  74.943  1.00 34.27           N
ATOM   2880  N   ILE C 495     -18.078  36.176  77.056  1.00 35.78           N
ATOM   2881  CA  ILE C 495     -17.008  36.888  76.386  1.00 35.02           C
ATOM   2882  C   ILE C 495     -16.092  35.879  75.736  1.00 33.75           C
ATOM   2883  O   ILE C 495     -15.731  34.876  76.350  1.00 34.86           O
ATOM   2884  CB  ILE C 495     -16.192  37.736  77.373  1.00 32.58           C
ATOM   2885  CG1 ILE C 495     -17.054  38.855  77.949  1.00 28.73           C
ATOM   2886  CG2 ILE C 495     -14.967  38.315  76.694  1.00 31.12           C
ATOM   2887  CD1 ILE C 495     -16.528  39.402  79.238  1.00 28.94           C
ATOM   2888  N   LYS C 496     -15.721  36.145  74.491  1.00 36.01           N
ATOM   2889  CA  LYS C 496     -14.808  35.275  73.767  1.00 36.16           C
ATOM   2890  C   LYS C 496     -13.435  35.927  73.619  1.00 34.39           C
ATOM   2891  O   LYS C 496     -13.331  37.137  73.427  1.00 33.07           O
ATOM   2892  CB  LYS C 496     -15.398  34.915  72.404  1.00 36.77           C
ATOM   2893  CG  LYS C 496     -16.703  34.138  72.515  1.00 40.83           C
ATOM   2894  CD  LYS C 496     -16.529  32.904  73.404  1.00 42.87           C
ATOM   2895  CE  LYS C 496     -17.763  32.007  73.390  1.00 39.90           C
ATOM   2896  NZ  LYS C 496     -18.950  32.741  73.908  1.00 44.21           N
ATOM   2897  N   THR C 497     -12.388  35.113  73.695  1.00 32.58           N
ATOM   2898  CA  THR C 497     -11.028  35.625  73.753  1.00 30.36           C
ATOM   2899  C   THR C 497     -10.114  34.998  72.712  1.00 32.29           C
ATOM   2900  O   THR C 497     -10.056  33.786  72.557  1.00 34.41           O
ATOM   2901  CB  THR C 497     -10.425  35.399  75.135  1.00 28.73           C
ATOM   2902  OG1 THR C 497     -11.290  35.961  76.129  1.00 31.15           O
ATOM   2903  CG2 THR C 497      -9.068  36.048  75.234  1.00 28.56           C
ATOM   2904  N   THR C 498      -9.404  35.853  71.996  1.00 33.64           N
ATOM   2905  CA  THR C 498      -8.480  35.427  70.955  1.00 36.67           C
ATOM   2906  C   THR C 498      -7.341  34.621  71.583  1.00 32.97           C
ATOM   2907  O   THR C 498      -6.956  34.851  72.725  1.00 33.54           O
ATOM   2908  CB  THR C 498      -7.923  36.672  70.212  1.00 32.73           C
ATOM   2909  OG1 THR C 498      -7.196  36.277  69.038  1.00 34.74           O
ATOM   2910  CG2 THR C 498      -7.032  37.473  71.139  1.00 29.67           C
ATOM   2911  N   SER C 499      -6.804  33.665  70.844  1.00 33.54           N
ATOM   2912  CA  SER C 499      -5.698  32.872  71.359  1.00 29.72           C
ATOM   2913  C   SER C 499      -4.410  33.685  71.496  1.00 32.71           C
ATOM   2914  O   SER C 499      -3.532  33.344  72.301  1.00 29.38           O
ATOM   2915  CB  SER C 499      -5.452  31.665  70.459  1.00 31.53           C
ATOM   2916  OG  SER C 499      -6.260  30.563  70.843  1.00 36.89           O
ATOM   2917  N   THR C 509     -15.242  42.526  72.047  1.00 25.71           N
ATOM   2918  CA  THR C 509     -13.822  42.701  71.775  1.00 25.73           C
ATOM   2919  C   THR C 509     -13.609  43.947  70.939  1.00 25.33           C
ATOM   2920  O   THR C 509     -12.834  44.821  71.301  1.00 25.02           O
ATOM   2921  CB  THR C 509     -13.241  41.451  71.061  1.00 22.41           C
ATOM   2922  OG1 THR C 509     -13.457  40.307  71.882  1.00 22.26           O
ATOM   2923  CG2 THR C 509     -11.750  41.569  70.827  1.00 19.68           C
ATOM   2924  N   TYR C 510     -14.331  44.026  69.828  1.00 27.78           N
ATOM   2925  CA  TYR C 510     -14.214  45.136  68.905  1.00 24.24           C
ATOM   2926  C   TYR C 510     -14.521  46.440  69.601  1.00 26.88           C
ATOM   2927  O   TYR C 510     -13.771  47.403  69.495  1.00 28.24           O
ATOM   2928  CB  TYR C 510     -15.190  44.946  67.756  1.00 24.81           C
ATOM   2929  CG  TYR C 510     -15.169  46.068  66.734  1.00 29.70           C
ATOM   2930  CD1 TYR C 510     -16.143  47.061  66.737  1.00 28.45           C
ATOM   2931  CD2 TYR C 510     -14.190  46.118  65.750  1.00 27.13           C
ATOM   2932  CE1 TYR C 510     -16.139  48.068  65.796  1.00 27.28           C
ATOM   2933  CE2 TYR C 510     -14.181  47.128  64.805  1.00 26.58           C
ATOM   2934  CZ  TYR C 510     -15.155  48.100  64.837  1.00 26.02           C
ATOM   2935  OH  TYR C 510     -15.146  49.108  63.900  1.00 27.28           O
ATOM   2936  N   ASN C 511     -15.639  46.463  70.315  1.00 26.77           N
ATOM   2937  CA  ASN C 511     -16.111  47.681  70.931  1.00 23.83           C
ATOM   2938  C   ASN C 511     -15.068  48.242  71.848  1.00 28.47           C
ATOM   2939  O   ASN C 511     -14.813  49.440  71.866  1.00 30.95           O
ATOM   2940  CB  ASN C 511     -17.371  47.412  71.736  1.00 26.82           C
ATOM   2941  CG  ASN C 511     -18.568  47.137  70.863  1.00 26.05           C
ATOM   2942  OD1 ASN C 511     -18.464  47.069  69.636  1.00 22.32           O
ATOM   2943  ND2 ASN C 511     -19.721  46.974  71.495  1.00 26.85           N
ATOM   2944  N   HIS C 512     -14.461  47.376  72.636  1.00 28.80           N
ATOM   2945  CA  HIS C 512     -13.564  47.878  73.653  1.00 28.95           C
ATOM   2946  C   HIS C 512     -12.309  48.441  73.022  1.00 28.13           C
ATOM   2947  O   HIS C 512     -11.906  49.559  73.325  1.00 30.52           O
ATOM   2948  CB  HIS C 512     -13.307  46.820  74.718  1.00 27.10           C
ATOM   2949  CG  HIS C 512     -14.518  46.538  75.548  1.00 30.35           C
ATOM   2950  ND1 HIS C 512     -15.741  46.225  74.992  1.00 30.47           N
ATOM   2951  CD2 HIS C 512     -14.716  46.581  76.888  1.00 32.20           C
ATOM   2952  CE1 HIS C 512     -16.630  46.063  75.950  1.00 30.16           C
ATOM   2953  NE2 HIS C 512     -16.037  46.273  77.112  1.00 32.77           N
ATOM   2954  N   ILE C 513     -11.725  47.690  72.105  1.00 27.33           N
ATOM   2955  CA  ILE C 513     -10.576  48.185  71.380  1.00 26.69           C
ATOM   2956  C   ILE C 513     -10.916  49.460  70.611  1.00 27.13           C
ATOM   2957  O   ILE C 513     -10.142  50.402  70.607  1.00 29.94           O
ATOM   2958  CB  ILE C 513     -10.060  47.133  70.418  1.00 26.08           C
ATOM   2959  CG1 ILE C 513      -9.462  45.970  71.204  1.00 25.50           C
ATOM   2960  CG2 ILE C 513      -9.039  47.743  69.471  1.00 21.70           C
ATOM   2961  CD1 ILE C 513      -9.060  44.795  70.337  1.00 23.75           C
ATOM   2962  N   GLN C 514     -12.073  49.486  69.962  1.00 27.88           N
ATOM   2963  CA  GLN C 514     -12.545  50.686  69.277  1.00 27.95           C
ATOM   2964  C   GLN C 514     -12.665  51.865  70.243  1.00 27.90           C
ATOM   2965  O   GLN C 514     -12.210  52.968  69.953  1.00 31.76           O
ATOM   2966  CB  GLN C 514     -13.894  50.420  68.615  1.00 26.26           C
ATOM   2967  CG  GLN C 514     -14.411  51.572  67.793  1.00 28.12           C
ATOM   2968  CD  GLN C 514     -15.920  51.564  67.694  1.00 29.42           C
ATOM   2969  OE1 GLN C 514     -16.578  50.696  68.259  1.00 29.00           O
ATOM   2970  NE2 GLN C 514     -16.479  52.531  66.976  1.00 30.66           N
ATOM   2971  N   ARG C 515     -13.286  51.630  71.391  1.00 29.28           N
ATOM   2972  CA  ARG C 515     -13.350  52.636  72.445  1.00 31.03           C
ATOM   2973  C   ARG C 515     -11.969  53.212  72.759  1.00 31.47           C
ATOM   2974  O   ARG C 515     -11.690  54.372  72.464  1.00 32.86           O
ATOM   2975  CB  ARG C 515     -13.951  52.037  73.712  1.00 35.57           C
ATOM   2976  CG  ARG C 515     -13.927  52.952  74.937  1.00 41.88           C
ATOM   2977  CD  ARG C 515     -14.016  52.130  76.235  1.00 42.72           C
ATOM   2978  NE  ARG C 515     -15.058  51.102  76.169  1.00 39.85           N
ATOM   2979  CZ  ARG C 515     -15.232  50.136  77.068  1.00 41.65           C
ATOM   2980  NH1 ARG C 515     -14.425  50.033  78.122  1.00 37.45           N
ATOM   2981  NH2 ARG C 515     -16.219  49.263  76.908  1.00 45.63           N
ATOM   2982  N   HIS C 516     -11.101  52.404  73.361  1.00 32.66           N
ATOM   2983  CA  HIS C 516      -9.753  52.865  73.666  1.00 29.72           C
ATOM   2984  C   HIS C 516      -9.147  53.601  72.479  1.00 28.90           C
ATOM   2985  O   HIS C 516      -8.743  54.755  72.592  1.00 28.13           O
ATOM   2986  CB  HIS C 516      -8.857  51.702  74.056  1.00 28.55           C
ATOM   2987  CG  HIS C 516      -7.456  52.109  74.377  1.00 29.78           C
ATOM   2988  ND1 HIS C 516      -6.387  51.825  73.550  1.00 28.82           N
ATOM   2989  CD2 HIS C 516      -6.941  52.781  75.433  1.00 31.20           C
ATOM   2990  CE1 HIS C 516      -5.276  52.292  74.091  1.00 28.35           C
ATOM   2991  NE2 HIS C 516      -5.585  52.880  75.233  1.00 31.02           N
ATOM   2992  N   VAL C 517      -9.114  52.939  71.329  1.00 26.77           N
ATOM   2993  CA  VAL C 517      -8.446  53.510  70.171  1.00 26.86           C
ATOM   2994  C   VAL C 517      -8.980  54.861  69.774  1.00 27.05           C
ATOM   2995  O   VAL C 517      -8.228  55.816  69.726  1.00 28.49           O
ATOM   2996  CB  VAL C 517      -8.465  52.580  68.965  1.00 29.92           C
ATOM   2997  CG1 VAL C 517      -8.324  53.374  67.679  1.00 26.57           C
ATOM   2998  CG2 VAL C 517      -7.340  51.570  69.092  1.00 31.56           C
ATOM   2999  N   ASN C 518     -10.268  54.961  69.474  1.00 31.01           N
ATOM   3000  CA  ASN C 518     -10.813  56.266  69.116  1.00 28.63           C
ATOM   3001  C   ASN C 518     -10.594  57.309  70.207  1.00 30.10           C
ATOM   3002  O   ASN C 518     -10.294  58.472  69.930  1.00 31.66           O
ATOM   3003  CB  ASN C 518     -12.284  56.159  68.748  1.00 27.74           C
ATOM   3004  CG  ASN C 518     -12.476  55.656  67.348  1.00 29.45           C
ATOM   3005  OD1 ASN C 518     -11.521  55.582  66.574  1.00 30.86           O
ATOM   3006  ND2 ASN C 518     -13.709  55.315  67.003  1.00 31.27           N
ATOM   3007  N   ASP C 519     -10.717  56.880  71.454  1.00 29.12           N
ATOM   3008  CA  ASP C 519     -10.519  57.780  72.574  1.00 32.24           C
ATOM   3009  C   ASP C 519      -9.104  58.356  72.617  1.00 31.53           C
ATOM   3010  O   ASP C 519      -8.918  59.557  72.442  1.00 31.79           O
ATOM   3011  CB  ASP C 519     -10.832  57.071  73.880  1.00 33.89           C
ATOM   3012  CG  ASP C 519     -10.821  58.009  75.056  1.00 41.25           C
ATOM   3013  OD1 ASP C 519      -9.946  58.900  75.102  1.00 43.85           O
ATOM   3014  OD2 ASP C 519     -11.695  57.869  75.935  1.00 49.57           O
ATOM   3015  N   MET C 520      -8.110  57.509  72.864  1.00 28.66           N
ATOM   3016  CA  MET C 520      -6.728  57.972  72.852  1.00 30.15           C
ATOM   3017  C   MET C 520      -6.427  58.811  71.611  1.00 31.31           C
ATOM   3018  O   MET C 520      -6.096  59.997  71.710  1.00 30.74           O
ATOM   3019  CB  MET C 520      -5.753  56.799  72.917  1.00 28.49           C
ATOM   3020  CG  MET C 520      -5.818  56.013  74.208  1.00 30.28           C
ATOM   3021  SD  MET C 520      -5.837  57.038  75.685  1.00 35.56           S
ATOM   3022  CE  MET C 520      -7.586  57.179  75.988  1.00 31.42           C
ATOM   3023  N   LEU C 521      -6.530  58.186  70.445  1.00 26.76           N
ATOM   3024  CA  LEU C 521      -6.238  58.860  69.193  1.00 25.43           C
ATOM   3025  C   LEU C 521      -6.959  60.201  69.090  1.00 28.40           C
ATOM   3026  O   LEU C 521      -6.445  61.138  68.493  1.00 26.44           O
ATOM   3027  CB  LEU C 521      -6.597  57.964  68.006  1.00 23.92           C
ATOM   3028  CG  LEU C 521      -5.487  56.998  67.601  1.00 21.14           C
ATOM   3029  CD1 LEU C 521      -5.886  56.180  66.393  1.00 22.50           C
ATOM   3030  CD2 LEU C 521      -4.213  57.767  67.315  1.00 19.74           C
ATOM   3031  N   GLY C 522      -8.149  60.296  69.670  1.00 29.11           N
ATOM   3032  CA  GLY C 522      -8.858  61.564  69.690  1.00 27.19           C
ATOM   3033  C   GLY C 522      -8.116  62.631  70.481  1.00 30.95           C
ATOM   3034  O   GLY C 522      -8.013  63.778  70.054  1.00 29.82           O
ATOM   3035  N   ARG C 523      -7.595  62.249  71.643  1.00 28.88           N
ATOM   3036  CA  ARG C 523      -6.864  63.159  72.502  1.00 25.39           C
ATOM   3037  C   ARG C 523      -5.637  63.721  71.798  1.00 28.36           C
ATOM   3038  O   ARG C 523      -5.287  64.893  71.942  1.00 29.04           O
ATOM   3039  CB  ARG C 523      -6.451  62.434  73.774  1.00 27.62           C
ATOM   3040  CG  ARG C 523      -7.602  62.103  74.669  1.00 28.13           C
ATOM   3041  CD  ARG C 523      -7.141  61.365  75.903  1.00 32.40           C
ATOM   3042  NE  ARG C 523      -8.275  60.723  76.551  1.00 38.84           N
ATOM   3043  CZ  ARG C 523      -8.218  60.093  77.718  1.00 43.61           C
ATOM   3044  NH1 ARG C 523      -7.070  60.022  78.374  1.00 43.88           N
ATOM   3045  NH2 ARG C 523      -9.309  59.528  78.227  1.00 41.65           N
ATOM   3046  N   VAL C 524      -4.980  62.866  71.034  1.00 26.82           N
ATOM   3047  CA  VAL C 524      -3.868  63.290  70.209  1.00 27.78           C
ATOM   3048  C   VAL C 524      -4.304  64.339  69.184  1.00 30.44           C
ATOM   3049  O   VAL C 524      -3.593  65.310  68.937  1.00 31.34           O
ATOM   3050  CB  VAL C 524      -3.242  62.090  69.488  1.00 30.79           C
ATOM   3051  CG1 VAL C 524      -2.236  62.563  68.451  1.00 25.25           C
ATOM   3052  CG2 VAL C 524      -2.589  61.163  70.496  1.00 26.81           C
ATOM   3053  N   ALA C 525      -5.472  64.140  68.584  1.00 30.77           N
ATOM   3054  CA  ALA C 525      -6.020  65.116  67.652  1.00 29.38           C
ATOM   3055  C   ALA C 525      -6.159  66.487  68.311  1.00 30.69           C
ATOM   3056  O   ALA C 525      -5.995  67.523  67.666  1.00 31.21           O
ATOM   3057  CB  ALA C 525      -7.362  64.648  67.149  1.00 28.18           C
ATOM   3058  N   ILE C 526      -6.308  66.503  70.630  1.00 27.98           N
ATOM   3059  CA  ILE C 526      -7.253  67.050  69.672  1.00 29.81           C
ATOM   3060  C   ILE C 526      -6.525  67.689  68.486  1.00 30.43           C
ATOM   3061  O   ILE C 526      -6.782  67.352  67.330  1.00 29.07           O
ATOM   3062  CB  ILE C 526      -8.213  68.038  70.367  1.00 28.67           C
ATOM   3063  CG1 ILE C 526      -9.185  67.268  71.254  1.00 31.28           C
ATOM   3064  CG2 ILE C 526      -9.004  68.838  69.365  1.00 30.29           C
ATOM   3065  CD1 ILE C 526      -9.906  68.125  72.258  1.00 30.20           C
ATOM   3066  N   ALA C 527      -5.599  68.595  68.780  1.00 31.29           N
ATOM   3067  CA  ALA C 527      -4.851  69.273  67.731  1.00 29.87           C
ATOM   3068  C   ALA C 527      -4.087  68.253  66.913  1.00 29.79           C
ATOM   3069  O   ALA C 527      -3.584  68.555  65.839  1.00 32.29           O
ATOM   3070  CB  ALA C 527      -3.898  70.288  68.327  1.00 30.22           C
ATOM   3071  N   TRP C 528      -3.998  67.040  67.440  1.00 27.69           N
ATOM   3072  CA  TRP C 528      -3.279  65.976  66.783  1.00 24.71           C
ATOM   3073  C   TRP C 528      -4.219  65.207  65.904  1.00 27.70           C
ATOM   3074  O   TRP C 528      -3.857  64.827  64.801  1.00 30.03           O
ATOM   3075  CB  TRP C 528      -2.684  65.020  67.803  1.00 25.02           C
ATOM   3076  CG  TRP C 528      -1.889  63.905  67.179  1.00 26.51           C
ATOM   3077  CD1 TRP C 528      -2.339  62.661  66.844  1.00 25.17           C
ATOM   3078  CD2 TRP C 528      -0.502  63.939  66.818  1.00 22.96           C
ATOM   3079  NE1 TRP C 528      -1.315  61.918  66.297  1.00 22.56           N
ATOM   3080  CE2 TRP C 528      -0.176  62.682  66.270  1.00 19.83           C
ATOM   3081  CE3 TRP C 528       0.501  64.912  66.907  1.00 21.73           C
ATOM   3082  CZ2 TRP C 528       1.105  62.367  65.818  1.00 24.67           C
ATOM   3083  CZ3 TRP C 528       1.781  64.598  66.454  1.00 21.90           C
ATOM   3084  CH2 TRP C 528       2.066  63.335  65.915  1.00 23.07           C
ATOM   3085  N   CYS C 529      -5.420  64.949  66.402  1.00 29.46           N
ATOM   3086  CA  CYS C 529      -6.423  64.275  65.594  1.00 31.55           C
ATOM   3087  C   CYS C 529      -6.709  65.115  64.359  1.00 30.47           C
ATOM   3088  O   CYS C 529      -6.743  64.616  63.237  1.00 31.21           O
ATOM   3089  CB  CYS C 529      -7.710  64.064  66.389  1.00 32.65           C
ATOM   3090  SG  CYS C 529      -9.187  63.947  65.344  1.00 36.15           S
ATOM   3091  N   GLU C 530      -6.896  66.408  64.581  1.00 32.63           N
ATOM   3092  CA  GLU C 530      -7.205  67.339  63.509  1.00 31.42           C
ATOM   3093  C   GLU C 530      -6.156  67.324  62.408  1.00 31.22           C
ATOM   3094  O   GLU C 530      -6.485  67.231  61.228  1.00 34.46           O
ATOM   3095  CB  GLU C 530      -7.368  68.739  64.092  1.00 29.54           C
ATOM   3096  CG  GLU C 530      -8.558  68.814  65.044  1.00 33.74           C
ATOM   3097  CD  GLU C 530      -8.543  70.039  65.938  1.00 38.01           C
ATOM   3098  OE1 GLU C 530      -9.603  70.337  66.536  1.00 42.48           O
ATOM   3099  OE2 GLU C 530      -7.481  70.697  66.054  1.00 38.28           O
ATOM   3100  N   LEU C 531      -4.894  67.417  62.798  1.00 29.29           N
ATOM   3101  CA  LEU C 531      -3.797  67.405  61.845  1.00 27.40           C
ATOM   3102  C   LEU C 531      -3.811  66.142  60.984  1.00 29.49           C
ATOM   3103  O   LEU C 531      -3.861  66.227  59.767  1.00 30.92           O
ATOM   3104  CB  LEU C 531      -2.474  67.508  62.586  1.00 30.35           C
ATOM   3105  CG  LEU C 531      -1.265  67.857  61.733  1.00 28.64           C
ATOM   3106  CD1 LEU C 531      -1.287  69.335  61.447  1.00 25.22           C
ATOM   3107  CD2 LEU C 531       0.003  67.468  62.443  1.00 22.98           C
ATOM   3108  N   GLN C 532      -3.774  64.975  61.615  1.00 28.06           N
ATOM   3109  CA  GLN C 532      -3.807  63.717  60.881  1.00 27.15           C
ATOM   3110  C   GLN C 532      -4.966  63.678  59.895  1.00 30.31           C
ATOM   3111  O   GLN C 532      -4.839  63.148  58.793  1.00 31.64           O
ATOM   3112  CB  GLN C 532      -3.920  62.538  61.840  1.00 28.22           C
ATOM   3113  CG  GLN C 532      -2.834  62.492  62.899  1.00 29.85           C
ATOM   3114  CD  GLN C 532      -1.443  62.505  62.306  1.00 30.12           C
ATOM   3115  OE1 GLN C 532      -1.031  61.562  61.626  1.00 30.21           O
ATOM   3116  NE2 GLN C 532      -0.706  63.585  62.558  1.00 28.15           N
ATOM   3117  N   ASN C 533      -6.106  64.222  60.306  1.00 31.24           N
ATOM   3118  CA  ASN C 533      -7.246  64.376  59.414  1.00 31.28           C
ATOM   3119  C   ASN C 533      -6.901  65.351  58.288  1.00 32.57           C
ATOM   3120  O   ASN C 533      -6.888  65.001  57.110  1.00 31.92           O
ATOM   3121  CB  ASN C 533      -8.453  64.917  60.187  1.00 33.52           C
ATOM   3122  CG  ASN C 533      -9.194  63.843  60.959  1.00 32.61           C
ATOM   3123  OD1 ASN C 533      -8.807  62.677  60.954  1.00 33.38           O
ATOM   3124  ND2 ASN C 533     -10.266  64.239  61.635  1.00 32.47           N
ATOM   3125  N   HIS C 534      -6.650  66.590  58.686  1.00 32.99           N
ATOM   3126  CA  HIS C 534      -6.152  67.645  57.821  1.00 31.39           C
ATOM   3127  C   HIS C 534      -5.211  67.130  56.738  1.00 33.34           C
ATOM   3128  O   HIS C 534      -5.406  67.378  55.543  1.00 34.31           O
ATOM   3129  CB  HIS C 534      -5.369  68.604  58.701  1.00 33.89           C
ATOM   3130  CG  HIS C 534      -5.248  69.983  58.149  1.00 33.27           C
ATOM   3131  ND1 HIS C 534      -6.327  70.836  58.041  1.00 36.29           N
ATOM   3132  CD2 HIS C 534      -4.171  70.680  57.721  1.00 34.04           C
ATOM   3133  CE1 HIS C 534      -5.921  71.993  57.548  1.00 39.37           C
ATOM   3134  NE2 HIS C 534      -4.615  71.926  57.345  1.00 37.70           N
ATOM   3135  N   GLU C 535      -4.174  66.421  57.164  1.00 29.41           N
ATOM   3136  CA  GLU C 535      -3.103  66.043  56.260  1.00 28.24           C
ATOM   3137  C   GLU C 535      -3.492  64.995  55.233  1.00 30.00           C
ATOM   3138  O   GLU C 535      -2.701  64.674  54.345  1.00 29.80           O
ATOM   3139  CB  GLU C 535      -1.901  65.550  57.046  1.00 30.36           C
ATOM   3140  CG  GLU C 535      -1.148  66.652  57.753  1.00 33.34           C
ATOM   3141  CD  GLU C 535       0.207  66.184  58.263  1.00 38.54           C
ATOM   3142  OE1 GLU C 535       0.955  67.012  58.826  1.00 35.73           O
ATOM   3143  OE2 GLU C 535       0.524  64.985  58.096  1.00 38.31           O
ATOM   3144  N   LEU C 536      -4.691  64.442  55.344  1.00 29.85           N
ATOM   3145  CA  LEU C 536      -5.124  63.459  54.359  1.00 29.70           C
ATOM   3146  C   LEU C 536      -5.250  64.143  53.001  1.00 29.51           C
ATOM   3147  O   LEU C 536      -4.953  63.554  51.968  1.00 30.24           O
ATOM   3148  CB  LEU C 536      -6.440  62.812  54.774  1.00 30.65           C
ATOM   3149  CG  LEU C 536      -6.987  61.717  53.862  1.00 28.86           C
ATOM   3150  CD1 LEU C 536      -5.909  60.719  53.505  1.00 28.05           C
ATOM   3151  CD2 LEU C 536      -8.155  61.029  54.526  1.00 30.00           C
ATOM   3152  N   THR C 537      -5.659  65.408  53.028  1.00 30.77           N
ATOM   3153  CA  THR C 537      -5.798  66.220  51.829  1.00 28.89           C
ATOM   3154  C   THR C 537      -4.520  66.175  51.010  1.00 32.61           C
ATOM   3155  O   THR C 537      -4.551  66.160  49.778  1.00 31.37           O
ATOM   3156  CB  THR C 537      -6.077  67.684  52.192  1.00 32.12           C
ATOM   3157  OG1 THR C 537      -7.140  67.739  53.147  1.00 35.71           O
ATOM   3158  CG2 THR C 537      -6.466  68.496  50.958  1.00 30.97           C
ATOM   3159  N   LEU C 538      -3.391  66.160  51.705  1.00 28.09           N
ATOM   3160  CA  LEU C 538      -2.104  66.137  51.046  1.00 25.46           C
ATOM   3161  C   LEU C 538      -1.762  64.729  50.559  1.00 28.47           C
ATOM   3162  O   LEU C 538      -1.325  64.554  49.430  1.00 32.73           O
ATOM   3163  CB  LEU C 538      -1.016  66.655  51.987  1.00 30.14           C
ATOM   3164  CG  LEU C 538      -1.229  67.996  52.706  1.00 33.82           C
ATOM   3165  CD1 LEU C 538      -0.092  68.235  53.677  1.00 28.94           C
ATOM   3166  CD2 LEU C 538      -1.351  69.169  51.734  1.00 29.86           C
ATOM   3167  N   TRP C 539      -8.004  58.398  42.575  1.00 32.40           N
ATOM   3168  CA  TRP C 539      -7.857  57.232  43.448  1.00 33.11           C
ATOM   3169  C   TRP C 539      -6.459  56.655  43.379  1.00 30.24           C
ATOM   3170  O   TRP C 539      -5.944  56.134  44.362  1.00 34.64           O
ATOM   3171  CB  TRP C 539      -8.897  56.147  43.135  1.00 32.83           C
ATOM   3172  CG  TRP C 539     -10.237  56.481  43.694  1.00 30.20           C
ATOM   3173  CD1 TRP C 539     -11.288  56.991  43.014  1.00 30.63           C
ATOM   3174  CD2 TRP C 539     -10.660  56.368  45.067  1.00 34.16           C
ATOM   3175  NE1 TRP C 539     -12.353  57.187  43.863  1.00 32.59           N
ATOM   3176  CE2 TRP C 539     -11.990  56.816  45.130  1.00 34.03           C
ATOM   3177  CE3 TRP C 539     -10.045  55.926  46.245  1.00 37.17           C
ATOM   3178  CZ2 TRP C 539     -12.717  56.843  46.323  1.00 33.40           C
ATOM   3179  CZ3 TRP C 539     -10.779  55.949  47.436  1.00 33.22           C
ATOM   3180  CH2 TRP C 539     -12.093  56.405  47.460  1.00 32.17           C
ATOM   3181  N   ASN C 540      -5.843  56.749  42.211  1.00 30.90           N
ATOM   3182  CA  ASN C 540      -4.464  56.323  42.052  1.00 30.36           C
ATOM   3183  C   ASN C 540      -3.528  56.989  43.053  1.00 30.65           C
ATOM   3184  O   ASN C 540      -2.815  56.313  43.785  1.00 32.90           O
ATOM   3185  CB  ASN C 540      -4.001  56.613  40.631  1.00 29.67           C
ATOM   3186  CG  ASN C 540      -4.582  55.648  39.639  1.00 28.73           C
ATOM   3187  OD1 ASN C 540      -5.030  54.570  40.008  1.00 26.43           O
ATOM   3188  ND2 ASN C 540      -4.559  56.018  38.368  1.00 32.61           N
ATOM   3189  N   GLU C 541      -3.549  58.320  43.078  1.00 31.11           N
ATOM   3190  CA  GLU C 541      -2.686  59.111  43.953  1.00 33.10           C
ATOM   3191  C   GLU C 541      -3.008  58.929  45.441  1.00 32.53           C
ATOM   3192  O   GLU C 541      -2.116  58.895  46.289  1.00 33.92           O
ATOM   3193  CB  GLU C 541      -2.773  60.591  43.575  1.00 28.85           C
ATOM   3194  CG  GLU C 541      -2.384  60.858  42.140  1.00 29.60           C
ATOM   3195  CD  GLU C 541      -1.073  60.189  41.767  1.00 35.16           C
ATOM   3196  OE1 GLU C 541      -0.131  60.217  42.597  1.00 33.91           O
ATOM   3197  OE2 GLU C 541      -0.987  59.633  40.646  1.00 33.37           O
ATOM   3198  N   ALA C 542      -4.288  58.810  45.749  1.00 31.83           N
ATOM   3199  CA  ALA C 542      -4.712  58.655  47.126  1.00 32.49           C
ATOM   3200  C   ALA C 542      -4.179  57.369  47.767  1.00 31.11           C
ATOM   3201  O   ALA C 542      -3.789  57.366  48.937  1.00 31.48           O
ATOM   3202  CB  ALA C 542      -6.225  58.714  47.208  1.00 29.97           C
ATOM   3203  N   ARG C 543      -4.161  56.273  47.012  1.00 28.23           N
ATOM   3204  CA  ARG C 543      -3.738  55.000  47.583  1.00 30.49           C
ATOM   3205  C   ARG C 543      -2.250  54.982  47.907  1.00 32.99           C
ATOM   3206  O   ARG C 543      -1.754  54.061  48.556  1.00 32.35           O
ATOM   3207  CB  ARG C 543      -4.103  53.827  46.675  1.00 33.60           C
ATOM   3208  CG  ARG C 543      -3.469  53.846  45.311  1.00 28.82           C
ATOM   3209  CD  ARG C 543      -3.650  52.494  44.669  1.00 27.07           C
ATOM   3210  NE  ARG C 543      -3.062  52.448  43.341  1.00 25.38           N
ATOM   3211  CZ  ARG C 543      -3.144  51.405  42.528  1.00 29.80           C
ATOM   3212  NH1 ARG C 543      -3.784  50.312  42.908  1.00 29.03           N
ATOM   3213  NH2 ARG C 543      -2.571  51.456  41.338  1.00 34.57           N
ATOM   3214  N   LYS C 544      -1.539  56.000  47.437  1.00 34.54           N
ATOM   3215  CA  LYS C 544      -0.162  56.202  47.834  1.00 31.11           C
ATOM   3216  C   LYS C 544      -0.132  56.883  49.197  1.00 34.43           C
ATOM   3217  O   LYS C 544       0.669  56.526  50.056  1.00 36.62           O
ATOM   3218  CB  LYS C 544       0.572  57.039  46.791  1.00 30.71           C
ATOM   3219  CG  LYS C 544       1.059  56.223  45.611  1.00 32.66           C
ATOM   3220  CD  LYS C 544       1.538  57.103  44.469  1.00 33.75           C
ATOM   3221  CE  LYS C 544       1.795  56.273  43.203  1.00 37.51           C
ATOM   3222  NZ  LYS C 544       2.122  57.102  41.995  1.00 39.18           N
ATOM   3223  N   LEU C 545      -1.026  57.845  49.413  1.00 32.99           N
ATOM   3224  CA  LEU C 545      -1.041  58.582  50.672  1.00 31.11           C
ATOM   3225  C   LEU C 545      -1.540  57.737  51.840  1.00 33.22           C
ATOM   3226  O   LEU C 545      -0.976  57.772  52.933  1.00 33.90           O
ATOM   3227  CB  LEU C 545      -1.890  59.845  50.547  1.00 30.60           C
ATOM   3228  CG  LEU C 545      -1.641  60.723  49.316  1.00 32.04           C
ATOM   3229  CD1 LEU C 545      -2.143  62.144  49.550  1.00 31.99           C
ATOM   3230  CD2 LEU C 545      -0.175  60.750  48.967  1.00 34.62           C
ATOM   3231  N   ASN C 546      -2.606  56.985  51.622  1.00 29.53           N
ATOM   3232  CA  ASN C 546      -3.176  56.216  52.712  1.00 31.48           C
ATOM   3233  C   ASN C 546      -3.612  54.829  52.272  1.00 33.52           C
ATOM   3234  O   ASN C 546      -4.774  54.471  52.402  1.00 34.57           O
ATOM   3235  CB  ASN C 546      -4.344  56.976  53.333  1.00 30.10           C
ATOM   3236  CG  ASN C 546      -4.720  56.443  54.690  1.00 33.32           C
ATOM   3237  OD1 ASN C 546      -4.433  55.292  55.018  1.00 34.88           O
ATOM   3238  ND2 ASN C 546      -5.371  57.272  55.488  1.00 31.91           N
ATOM   3239  N   PRO C 547      -2.665  54.038  51.755  1.00 34.83           N
ATOM   3240  CA  PRO C 547      -2.935  52.714  51.195  1.00 32.51           C
ATOM   3241  C   PRO C 547      -4.020  51.990  51.964  1.00 33.52           C
ATOM   3242  O   PRO C 547      -4.896  51.386  51.362  1.00 32.60           O
ATOM   3243  CB  PRO C 547      -1.600  51.994  51.372  1.00 33.65           C
ATOM   3244  CG  PRO C 547      -0.599  53.070  51.240  1.00 32.55           C
ATOM   3245  CD  PRO C 547      -1.220  54.318  51.815  1.00 32.67           C
ATOM   3246  N   ASN C 548      -3.954  52.055  53.287  1.00 35.47           N
ATOM   3247  CA  ASN C 548      -4.949  51.412  54.133  1.00 34.58           C
ATOM   3248  C   ASN C 548      -6.345  51.938  53.888  1.00 32.54           C
ATOM   3249  O   ASN C 548      -7.275  51.176  53.684  1.00 33.76           O
ATOM   3250  CB  ASN C 548      -4.612  51.633  55.600  1.00 36.96           C
ATOM   3251  CG  ASN C 548      -3.595  50.657  56.112  1.00 37.23           C
ATOM   3252  OD1 ASN C 548      -3.040  49.862  55.355  1.00 36.51           O
ATOM   3253  ND2 ASN C 548      -3.339  50.707  57.409  1.00 40.37           N
ATOM   3254  N   ALA C 549      -6.484  53.255  53.937  1.00 33.09           N
ATOM   3255  CA  ALA C 549      -7.784  53.900  53.800  1.00 32.34           C
ATOM   3256  C   ALA C 549      -8.377  53.738  52.397  1.00 33.89           C
ATOM   3257  O   ALA C 549      -9.584  53.583  52.241  1.00 34.68           O
ATOM   3258  CB  ALA C 549      -7.677  55.367  54.162  1.00 29.02           C
ATOM   3259  N   ILE C 550      -7.531  53.784  51.377  1.00 33.04           N
ATOM   3260  CA  ILE C 550      -8.013  53.648  50.015  1.00 30.59           C
ATOM   3261  C   ILE C 550      -8.333  52.202  49.700  1.00 35.75           C
ATOM   3262  O   ILE C 550      -9.350  51.908  49.074  1.00 39.79           O
ATOM   3263  CB  ILE C 550      -7.000  54.157  48.992  1.00 31.35           C
ATOM   3264  CG1 ILE C 550      -7.163  55.668  48.782  1.00 29.68           C
ATOM   3265  CG2 ILE C 550      -7.197  53.431  47.667  1.00 28.82           C
ATOM   3266  CD1 ILE C 550      -7.009  56.499  50.028  1.00 25.68           C
ATOM   3267  N   ALA C 551      -7.470  51.291  50.131  1.00 33.87           N
ATOM   3268  CA  ALA C 551      -7.686  49.878  49.849  1.00 33.24           C
ATOM   3269  C   ALA C 551      -8.922  49.323  50.566  1.00 37.88           C
ATOM   3270  O   ALA C 551      -9.523  48.349  50.114  1.00 41.61           O
ATOM   3271  CB  ALA C 551      -6.462  49.079  50.199  1.00 36.06           C
ATOM   3272  N   SER C 552      -9.311  49.944  51.674  1.00 37.83           N
ATOM   3273  CA  SER C 552     -10.494  49.502  52.409  1.00 37.31           C
ATOM   3274  C   SER C 552     -11.808  49.975  51.769  1.00 39.36           C
ATOM   3275  O   SER C 552     -12.724  49.185  51.534  1.00 38.37           O
ATOM   3276  CB  SER C 552     -10.412  49.966  53.859  1.00 34.12           C
ATOM   3277  OG  SER C 552      -9.505  49.163  54.575  1.00 34.26           O
ATOM   3278  N   VAL C 553     -11.898  51.271  51.498  1.00 38.25           N
ATOM   3279  CA  VAL C 553     -13.098  51.829  50.909  1.00 34.19           C
ATOM   3280  C   VAL C 553     -13.330  51.156  49.572  1.00 39.08           C
ATOM   3281  O   VAL C 553     -14.446  51.141  49.065  1.00 42.53           O
ATOM   3282  CB  VAL C 553     -12.980  53.343  50.703  1.00 32.06           C
ATOM   3283  CG1 VAL C 553     -12.329  53.650  49.370  1.00 30.96           C
ATOM   3284  CG2 VAL C 553     -14.357  53.986  50.778  1.00 34.87           C
ATOM   3285  N   THR C 554     -12.270  50.576  49.020  1.00 37.69           N
ATOM   3286  CA  THR C 554     -12.309  49.990  47.682  1.00 38.58           C
ATOM   3287  C   THR C 554     -12.675  48.508  47.699  1.00 42.92           C
ATOM   3288  O   THR C 554     -13.054  47.939  46.675  1.00 42.74           O
ATOM   3289  CB  THR C 554     -10.980  50.210  46.932  1.00 37.72           C
ATOM   3290  OG1 THR C 554     -10.883  51.582  46.546  1.00 37.29           O
ATOM   3291  CG2 THR C 554     -10.909  49.361  45.681  1.00 38.60           C
ATOM   3292  N   VAL C 555     -12.580  47.879  48.862  1.00 43.12           N
ATOM   3293  CA  VAL C 555     -13.118  46.534  48.989  1.00 41.83           C
ATOM   3294  C   VAL C 555     -14.182  46.457  50.078  1.00 43.51           C
ATOM   3295  O   VAL C 555     -14.614  45.376  50.465  1.00 45.45           O
ATOM   3296  CB  VAL C 555     -12.024  45.493  49.210  1.00 44.72           C
ATOM   3297  CG1 VAL C 555     -12.589  44.098  48.982  1.00 43.64           C
ATOM   3298  CG2 VAL C 555     -10.877  45.751  48.255  1.00 42.37           C
ATOM   3299  N   GLY C 556     -14.603  47.624  50.557  1.00 47.82           N
ATOM   3300  CA  GLY C 556     -15.716  47.730  51.485  1.00 44.31           C
ATOM   3301  C   GLY C 556     -15.516  46.983  52.791  1.00 49.05           C
ATOM   3302  O   GLY C 556     -16.463  46.414  53.331  1.00 46.77           O
ATOM   3303  N   ARG C 557     -14.286  46.982  53.299  1.00 46.66           N
ATOM   3304  CA  ARG C 557     -13.991  46.337  54.571  1.00 46.48           C
ATOM   3305  C   ARG C 557     -12.587  46.698  55.025  1.00 49.21           C
ATOM   3306  O   ARG C 557     -11.725  46.987  54.196  1.00 50.36           O
ATOM   3307  CB  ARG C 557     -14.112  44.819  54.449  1.00 49.58           C
ATOM   3308  CG  ARG C 557     -13.034  44.176  53.597  1.00 50.99           C
ATOM   3309  CD  ARG C 557     -12.970  42.680  53.864  1.00 54.65           C
ATOM   3310  NE  ARG C 557     -11.835  42.035  53.208  1.00 58.68           N
ATOM   3311  CZ  ARG C 557     -11.836  41.629  51.941  1.00 61.54           C
ATOM   3312  NH1 ARG C 557     -12.913  41.811  51.189  1.00 61.51           N
ATOM   3313  NH2 ARG C 557     -10.759  41.047  51.421  1.00 61.73           N
ATOM   3314  N   ARG C 558     -12.353  46.668  56.336  1.00 50.07           N
ATOM   3315  CA  ARG C 558     -11.063  47.074  56.886  1.00 45.93           C
ATOM   3316  C   ARG C 558      -9.937  46.128  56.500  1.00 47.37           C
ATOM   3317  O   ARG C 558     -10.023  44.915  56.708  1.00 49.82           O
ATOM   3318  CB  ARG C 558     -11.122  47.202  58.408  1.00 46.99           C
ATOM   3319  CG  ARG C 558     -12.024  48.322  58.916  1.00 47.97           C
ATOM   3320  CD  ARG C 558     -11.508  49.703  58.536  1.00 43.80           C
ATOM   3321  NE  ARG C 558     -10.163  49.991  59.044  1.00 43.51           N
ATOM   3322  CZ  ARG C 558      -9.890  50.493  60.249  1.00 42.29           C
ATOM   3323  NH1 ARG C 558     -10.862  50.756  61.109  1.00 41.88           N
ATOM   3324  NH2 ARG C 558      -8.631  50.730  60.597  1.00 43.17           N
ATOM   3325  N   VAL C 559      -8.880  46.701  55.935  1.00 45.95           N
ATOM   3326  CA  VAL C 559      -7.668  45.962  55.644  1.00 44.79           C
ATOM   3327  C   VAL C 559      -6.439  46.853  55.725  1.00 45.10           C
ATOM   3328  O   VAL C 559      -6.546  48.087  55.732  1.00 39.91           O
ATOM   3329  CB  VAL C 559      -7.718  45.339  54.248  1.00 47.19           C
ATOM   3330  CG1 VAL C 559      -8.693  44.179  54.231  1.00 52.80           C
ATOM   3331  CG2 VAL C 559      -8.096  46.390  53.211  1.00 43.47           C
ATOM   3332  N   SER C 560      -5.277  46.210  55.815  1.00 44.18           N
ATOM   3333  CA  SER C 560      -4.011  46.884  55.608  1.00 41.53           C
ATOM   3334  C   SER C 560      -3.582  46.615  54.171  1.00 42.29           C
ATOM   3335  O   SER C 560      -3.912  45.574  53.591  1.00 43.46           O
ATOM   3336  CB  SER C 560      -2.947  46.364  56.569  1.00 43.76           C
ATOM   3337  OG  SER C 560      -2.426  45.125  56.123  1.00 44.14           O
ATOM   3338  N   ALA C 561      -2.852  47.559  53.597  1.00 38.97           N
ATOM   3339  CA  ALA C 561      -2.377  47.416  52.239  1.00 38.34           C
ATOM   3340  C   ALA C 561      -1.118  48.234  52.085  1.00 39.88           C
ATOM   3341  O   ALA C 561      -0.913  49.214  52.797  1.00 39.68           O
ATOM   3342  CB  ALA C 561      -3.423  47.895  51.267  1.00 38.00           C
ATOM   3343  N   ARG C 562      -0.266  47.825  51.155  1.00 39.95           N
ATOM   3344  CA  ARG C 562       0.859  48.649  50.761  1.00 41.34           C
ATOM   3345  C   ARG C 562       1.093  48.430  49.278  1.00 41.79           C
ATOM   3346  O   ARG C 562       0.645  47.430  48.720  1.00 40.90           O
ATOM   3347  CB  ARG C 562       2.107  48.317  51.588  1.00 43.49           C
ATOM   3348  CG  ARG C 562       2.914  47.116  51.110  1.00 44.45           C
ATOM   3349  CD  ARG C 562       4.225  46.996  51.896  1.00 50.47           C
ATOM   3350  NE  ARG C 562       5.377  46.705  51.036  1.00 57.82           N
ATOM   3351  CZ  ARG C 562       6.124  47.631  50.432  1.00 56.36           C
ATOM   3352  NH1 ARG C 562       5.841  48.920  50.583  1.00 49.69           N
ATOM   3353  NH2 ARG C 562       7.155  47.271  49.674  1.00 51.72           N
ATOM   3354  N   MET C 563       1.775  49.368  48.634  1.00 43.36           N
ATOM   3355  CA  MET C 563       2.045  49.252  47.206  1.00 42.36           C
ATOM   3356  C   MET C 563       3.270  48.400  46.926  1.00 41.33           C
ATOM   3357  O   MET C 563       4.269  48.490  47.634  1.00 48.27           O
ATOM   3358  CB  MET C 563       2.244  50.636  46.578  1.00 43.67           C
ATOM   3359  CG  MET C 563       1.004  51.507  46.580  1.00 44.77           C
ATOM   3360  SD  MET C 563      -0.311  50.778  45.594  1.00 41.49           S
ATOM   3361  CE  MET C 563       0.407  50.867  43.954  1.00 36.52           C
ATOM   3362  N   LEU C 564       3.182  47.573  45.892  1.00 39.68           N
ATOM   3363  CA  LEU C 564       4.344  46.885  45.348  1.00 38.94           C
ATOM   3364  C   LEU C 564       4.611  47.443  43.969  1.00 37.99           C
ATOM   3365  O   LEU C 564       4.580  46.735  42.972  1.00 38.39           O
ATOM   3366  CB  LEU C 564       4.110  45.382  45.274  1.00 37.32           C
ATOM   3367  CG  LEU C 564       3.935  44.754  46.655  1.00 40.24           C
ATOM   3368  CD1 LEU C 564       3.725  43.254  46.562  1.00 40.39           C
ATOM   3369  CD2 LEU C 564       5.138  45.081  47.530  1.00 43.69           C
ATOM   3370  N   GLY C 565       4.868  48.738  43.921  1.00 42.67           N
ATOM   3371  CA  GLY C 565       5.084  49.397  42.655  1.00 44.38           C
ATOM   3372  C   GLY C 565       3.751  49.859  42.111  1.00 45.46           C
ATOM   3373  O   GLY C 565       3.175  50.829  42.609  1.00 42.15           O
ATOM   3374  N   ASP C 566       3.245  49.149  41.106  1.00 41.55           N
ATOM   3375  CA  ASP C 566       2.025  49.574  40.436  1.00 38.73           C
ATOM   3376  C   ASP C 566       0.801  48.716  40.761  1.00 40.96           C
ATOM   3377  O   ASP C 566      -0.259  48.903  40.177  1.00 39.43           O
ATOM   3378  CB  ASP C 566       2.258  49.683  38.928  1.00 37.31           C
ATOM   3379  CG  ASP C 566       3.221  50.802  38.580  1.00 37.95           C
ATOM   3380  OD1 ASP C 566       3.373  51.725  39.412  1.00 36.71           O
ATOM   3381  OD2 ASP C 566       3.821  50.763  37.486  1.00 38.86           O
ATOM   3382  N   VAL C 567       0.951  47.784  41.696  1.00 43.03           N
ATOM   3383  CA  VAL C 567      -0.191  47.055  42.231  1.00 38.99           C
ATOM   3384  C   VAL C 567      -0.281  47.307  43.727  1.00 40.76           C
ATOM   3385  O   VAL C 567       0.432  48.154  44.263  1.00 40.27           O
ATOM   3386  CB  VAL C 567      -0.100  45.550  41.975  1.00 40.77           C
ATOM   3387  CG1 VAL C 567       0.037  45.282  40.492  1.00 40.82           C
ATOM   3388  CG2 VAL C 567       1.061  44.959  42.735  1.00 41.55           C
ATOM   3389  N   MET C 568      -1.147  46.569  44.407  1.00 38.25           N
ATOM   3390  CA  MET C 568      -1.408  46.862  45.802  1.00 38.37           C
ATOM   3391  C   MET C 568      -1.485  45.590  46.621  1.00 39.14           C
ATOM   3392  O   MET C 568      -2.416  44.801  46.472  1.00 40.46           O
ATOM   3393  CB  MET C 568      -2.712  47.637  45.920  1.00 38.47           C
ATOM   3394  CG  MET C 568      -2.889  48.373  47.223  1.00 42.53           C
ATOM   3395  SD  MET C 568      -4.193  49.630  47.109  1.00 44.94           S
ATOM   3396  CE  MET C 568      -3.575  50.849  48.275  1.00 37.49           C
ATOM   3397  N   ALA C 569      -0.495  45.387  47.479  1.00 37.29           N
ATOM   3398  CA  ALA C 569      -0.512  44.262  48.393  1.00 37.89           C
ATOM   3399  C   ALA C 569      -1.550  44.531  49.466  1.00 40.38           C
ATOM   3400  O   ALA C 569      -1.667  45.649  49.965  1.00 41.33           O
ATOM   3401  CB  ALA C 569       0.849  44.071  49.012  1.00 41.55           C
ATOM   3402  N   VAL C 570      -2.309  43.502  49.813  1.00 40.44           N
ATOM   3403  CA  VAL C 570      -3.354  43.629  50.817  1.00 43.42           C
ATOM   3404  C   VAL C 570      -3.352  42.448  51.776  1.00 46.83           C
ATOM   3405  O   VAL C 570      -3.055  41.314  51.388  1.00 47.19           O
ATOM   3406  CB  VAL C 570      -4.744  43.681  50.166  1.00 41.67           C
ATOM   3407  CG1 VAL C 570      -4.989  45.034  49.519  1.00 40.59           C
ATOM   3408  CG2 VAL C 570      -4.870  42.570  49.147  1.00 44.73           C
ATOM   3409  N   SER C 571      -3.689  42.724  53.029  1.00 45.26           N
ATOM   3410  CA  SER C 571      -3.957  41.674  54.002  1.00 50.01           C
ATOM   3411  C   SER C 571      -5.110  42.152  54.864  1.00 49.88           C
ATOM   3412  O   SER C 571      -5.324  43.353  55.013  1.00 49.95           O
ATOM   3413  CB  SER C 571      -2.730  41.387  54.881  1.00 49.26           C
ATOM   3414  OG  SER C 571      -1.516  41.590  54.177  1.00 50.50           O
ATOM   3415  N   THR C 572      -5.850  41.209  55.430  1.00 52.05           N
ATOM   3416  CA  THR C 572      -7.002  41.521  56.267  1.00 51.49           C
ATOM   3417  C   THR C 572      -6.665  42.333  57.518  1.00 54.09           C
ATOM   3418  O   THR C 572      -5.525  42.767  57.722  1.00 54.62           O
ATOM   3419  CB  THR C 572      -7.705  40.233  56.716  1.00 57.54           C
ATOM   3420  OG1 THR C 572      -6.714  39.252  57.059  1.00 57.45           O
ATOM   3421  CG2 THR C 572      -8.589  39.686  55.597  1.00 54.60           C
ATOM   3422  N   CYS C 573      -7.683  42.543  58.347  1.00 51.16           N
ATOM   3423  CA  CYS C 573      -7.506  43.170  59.648  1.00 53.70           C
ATOM   3424  C   CYS C 573      -8.276  42.392  60.708  1.00 54.40           C
ATOM   3425  O   CYS C 573      -9.194  41.631  60.377  1.00 53.83           O
ATOM   3426  CB  CYS C 573      -7.948  44.632  59.616  1.00 48.95           C
ATOM   3427  SG  CYS C 573      -6.621  45.739  59.115  1.00 56.66           S
ATOM   3428  N   VAL C 574      -7.883  42.561  61.970  1.00 52.52           N
ATOM   3429  CA  VAL C 574      -8.549  41.870  63.072  1.00 52.41           C
ATOM   3430  C   VAL C 574      -9.235  42.857  64.001  1.00 49.72           C
ATOM   3431  O   VAL C 574      -8.616  43.817  64.468  1.00 51.83           O
ATOM   3432  CB  VAL C 574      -7.575  41.009  63.896  1.00 55.64           C
ATOM   3433  CG1 VAL C 574      -8.278  40.451  65.128  1.00 58.40           C
ATOM   3434  CG2 VAL C 574      -7.025  39.882  63.050  1.00 54.24           C
ATOM   3435  N   PRO C 575     -10.527  42.625  64.263  1.00 51.11           N
ATOM   3436  CA  PRO C 575     -11.303  43.478  65.163  1.00 50.07           C
ATOM   3437  C   PRO C 575     -10.848  43.262  66.589  1.00 51.13           C
ATOM   3438  O   PRO C 575     -10.332  42.199  66.935  1.00 52.96           O
ATOM   3439  CB  PRO C 575     -12.737  42.957  65.003  1.00 48.65           C
ATOM   3440  CG  PRO C 575     -12.720  42.104  63.776  1.00 49.21           C
ATOM   3441  CD  PRO C 575     -11.344  41.550  63.679  1.00 47.86           C
ATOM   3442  N   VAL C 576     -11.035  44.277  67.412  1.00 46.92           N
ATOM   3443  CA  VAL C 576     -10.686  44.183  68.807  1.00 48.92           C
ATOM   3444  C   VAL C 576     -11.814  44.861  69.560  1.00 50.00           C
ATOM   3445  O   VAL C 576     -12.220  45.975  69.214  1.00 50.02           O
ATOM   3446  CB  VAL C 576      -9.325  44.867  69.087  1.00 49.75           C
ATOM   3447  CG1 VAL C 576      -8.992  44.845  70.572  1.00 46.28           C
ATOM   3448  CG2 VAL C 576      -8.224  44.189  68.284  1.00 50.50           C
ATOM   3449  N   ALA C 577     -12.354  44.168  70.555  1.00 47.67           N
ATOM   3450  CA  ALA C 577     -13.435  44.714  71.364  1.00 45.33           C
ATOM   3451  C   ALA C 577     -12.997  46.041  71.961  1.00 44.03           C
ATOM   3452  O   ALA C 577     -11.937  46.123  72.582  1.00 46.72           O
ATOM   3453  CB  ALA C 577     -13.808  43.737  72.460  1.00 45.22           C
ATOM   3454  N   ALA C 578     -13.803  47.080  71.771  1.00 40.88           N
ATOM   3455  CA  ALA C 578     -13.444  48.409  72.247  1.00 40.70           C
ATOM   3456  C   ALA C 578     -13.095  48.402  73.731  1.00 44.82           C
ATOM   3457  O   ALA C 578     -12.176  49.102  74.170  1.00 45.42           O
ATOM   3458  CB  ALA C 578     -14.565  49.394  71.973  1.00 41.38           C
ATOM   3459  N   ASP C 579     -13.834  47.611  74.503  1.00 43.74           N
ATOM   3460  CA  ASP C 579     -13.627  47.544  75.942  1.00 46.94           C
ATOM   3461  C   ASP C 579     -12.259  46.947  76.270  1.00 45.75           C
ATOM   3462  O   ASP C 579     -11.827  46.964  77.420  1.00 46.69           O
ATOM   3463  CB  ASP C 579     -14.764  46.757  76.622  1.00 46.65           C
ATOM   3464  CG  ASP C 579     -14.666  45.256  76.388  1.00 47.35           C
ATOM   3465  OD1 ASP C 579     -15.174  44.492  77.234  1.00 46.33           O
ATOM   3466  OD2 ASP C 579     -14.077  44.838  75.369  1.00 48.00           O
ATOM   3467  N   ASN C 580       3.762  42.519  74.838  1.00 42.70           N
ATOM   3468  CA  ASN C 580       4.983  41.757  74.602  1.00 44.33           C
ATOM   3469  C   ASN C 580       5.409  41.694  73.141  1.00 46.02           C
ATOM   3470  O   ASN C 580       6.048  40.729  72.727  1.00 48.57           O
ATOM   3471  CB  ASN C 580       4.853  40.337  75.153  1.00 45.92           C
ATOM   3472  CG  ASN C 580       5.236  40.239  76.615  1.00 48.80           C
ATOM   3473  OD1 ASN C 580       6.192  40.870  77.068  1.00 45.80           O
ATOM   3474  ND2 ASN C 580       4.487  39.440  77.364  1.00 53.08           N
ATOM   3475  N   VAL C 581       5.070  42.716  72.363  1.00 45.78           N
ATOM   3476  CA  VAL C 581       5.459  42.749  70.954  1.00 46.51           C
ATOM   3477  C   VAL C 581       6.120  44.074  70.570  1.00 50.60           C
ATOM   3478  O   VAL C 581       5.636  45.153  70.926  1.00 48.36           O
ATOM   3479  CB  VAL C 581       4.261  42.471  70.021  1.00 44.87           C
ATOM   3480  CG1 VAL C 581       4.649  42.703  68.572  1.00 42.66           C
ATOM   3481  CG2 VAL C 581       3.748  41.053  70.217  1.00 41.68           C
ATOM   3482  N   ILE C 582       7.231  43.977  69.837  1.00 49.58           N
ATOM   3483  CA  ILE C 582       8.030  45.145  69.479  1.00 51.21           C
ATOM   3484  C   ILE C 582       8.266  45.259  67.977  1.00 51.38           C
ATOM   3485  O   ILE C 582       8.886  44.381  67.363  1.00 50.97           O
ATOM   3486  CB  ILE C 582       9.395  45.131  70.195  1.00 54.56           C
ATOM   3487  CG1 ILE C 582       9.194  45.323  71.701  1.00 59.14           C
ATOM   3488  CG2 ILE C 582      10.310  46.214  69.635  1.00 54.37           C
ATOM   3489  CD1 ILE C 582      10.455  45.138  72.515  1.00 59.67           C
ATOM   3490  N   VAL C 583       7.776  46.347  67.393  1.00 48.15           N
ATOM   3491  CA  VAL C 583       7.980  46.594  65.973  1.00 51.44           C
ATOM   3492  C   VAL C 583       9.284  47.346  65.728  1.00 50.02           C
ATOM   3493  O   VAL C 583       9.474  48.459  66.225  1.00 51.78           O
ATOM   3494  CB  VAL C 583       6.804  47.381  65.365  1.00 48.89           C
ATOM   3495  CG1 VAL C 583       6.456  48.585  66.235  1.00 53.17           C
ATOM   3496  CG2 VAL C 583       7.126  47.811  63.940  1.00 45.97           C
ATOM   3497  N   GLN C 584      10.184  46.734  64.967  1.00 48.78           N
ATOM   3498  CA  GLN C 584      11.437  47.387  64.610  1.00 48.36           C
ATOM   3499  C   GLN C 584      11.219  48.489  63.567  1.00 52.16           C
ATOM   3500  O   GLN C 584      10.437  48.324  62.631  1.00 53.27           O
ATOM   3501  CB  GLN C 584      12.456  46.357  64.138  1.00 49.13           C
ATOM   3502  CG  GLN C 584      13.319  45.811  65.272  1.00 53.82           C
ATOM   3503  CD  GLN C 584      13.373  44.297  65.296  1.00 52.71           C
ATOM   3504  OE1 GLN C 584      13.136  43.636  64.280  1.00 52.70           O
ATOM   3505  NE2 GLN C 584      13.678  43.738  66.462  1.00 51.24           N
ATOM   3506  N   ASN C 585      11.920  49.607  63.734  1.00 52.16           N
ATOM   3507  CA  ASN C 585      11.639  50.829  62.978  1.00 52.85           C
ATOM   3508  C   ASN C 585      11.952  50.828  61.476  1.00 54.44           C
ATOM   3509  O   ASN C 585      11.373  51.618  60.726  1.00 54.84           O
ATOM   3510  CB  ASN C 585      12.318  52.029  63.642  1.00 53.28           C
ATOM   3511  N   SER C 586      12.861  49.964  61.032  1.00 51.88           N
ATOM   3512  CA  SER C 586      13.245  49.955  59.620  1.00 55.49           C
ATOM   3513  C   SER C 586      12.866  48.663  58.903  1.00 53.73           C
ATOM   3514  O   SER C 586      13.005  47.573  59.461  1.00 52.66           O
ATOM   3515  CB  SER C 586      14.748  50.214  59.467  1.00 63.49           C
ATOM   3516  OG  SER C 586      15.106  50.437  58.108  1.00 60.78           O
ATOM   3517  N   MET C 587      12.400  48.794  57.662  1.00 54.62           N
ATOM   3518  CA  MET C 587      12.010  47.636  56.851  1.00 57.16           C
ATOM   3519  C   MET C 587      13.036  47.275  55.764  1.00 62.55           C
ATOM   3520  O   MET C 587      12.820  46.331  54.991  1.00 61.75           O
ATOM   3521  CB  MET C 587      10.621  47.849  56.228  1.00 56.05           C
ATOM   3522  CG  MET C 587       9.463  47.741  57.225  1.00 52.65           C
ATOM   3523  SD  MET C 587       7.896  48.416  56.614  1.00 54.94           S
ATOM   3524  CE  MET C 587       7.626  47.440  55.132  1.00 48.16           C
ATOM   3525  N   ARG C 588      14.146  48.014  55.714  1.00 64.00           N
ATOM   3526  CA  ARG C 588      15.218  47.741  54.754  1.00 60.19           C
ATOM   3527  C   ARG C 588      16.016  46.514  55.177  1.00 61.16           C
ATOM   3528  O   ARG C 588      16.130  46.222  56.366  1.00 59.67           O
ATOM   3529  CB  ARG C 588      16.158  48.939  54.626  1.00 55.59           C
ATOM   3530  CG  ARG C 588      15.576  50.254  55.107  1.00 58.91           C
ATOM   3531  CD  ARG C 588      16.294  51.437  54.467  1.00 59.29           C
ATOM   3532  NE  ARG C 588      15.841  51.663  53.098  1.00 59.80           N
ATOM   3533  CZ  ARG C 588      15.008  52.635  52.742  1.00 58.71           C
ATOM   3534  NH1 ARG C 588      14.552  53.479  53.658  1.00 58.65           N
ATOM   3535  NH2 ARG C 588      14.639  52.769  51.473  1.00 58.03           N
ATOM   3536  N   ILE C 589      16.567  45.797  54.203  1.00 62.09           N
ATOM   3537  CA  ILE C 589      17.392  44.635  54.511  1.00 63.20           C
ATOM   3538  C   ILE C 589      18.867  44.990  54.397  1.00 63.86           C
ATOM   3539  O   ILE C 589      19.413  45.095  53.299  1.00 60.91           O
ATOM   3540  CB  ILE C 589      17.073  43.428  53.607  1.00 60.43           C
ATOM   3541  CG1 ILE C 589      15.571  43.142  53.626  1.00 59.05           C
ATOM   3542  CG2 ILE C 589      17.847  42.200  54.068  1.00 57.26           C
ATOM   3543  CD1 ILE C 589      15.165  41.900  52.880  1.00 54.49           C
ATOM   3544  N   SER C 590      19.494  45.202  55.547  1.00 63.66           N
ATOM   3545  CA  SER C 590      20.920  45.461  55.602  1.00 66.28           C
ATOM   3546  C   SER C 590      21.644  44.322  54.893  1.00 70.32           C
ATOM   3547  O   SER C 590      22.574  44.543  54.106  1.00 65.90           O
ATOM   3548  CB  SER C 590      21.373  45.557  57.057  1.00 66.06           C
ATOM   3549  OG  SER C 590      22.709  46.009  57.142  1.00 69.89           O
ATOM   3550  N   SER C 591      21.189  43.102  55.170  1.00 69.51           N
ATOM   3551  CA  SER C 591      21.728  41.893  54.550  1.00 67.16           C
ATOM   3552  C   SER C 591      21.851  41.980  53.027  1.00 64.49           C
ATOM   3553  O   SER C 591      22.837  41.516  52.453  1.00 65.76           O
ATOM   3554  CB  SER C 591      20.868  40.684  54.927  1.00 70.10           C
ATOM   3555  OG  SER C 591      21.119  39.596  54.055  1.00 69.32           O
ATOM   3556  N   ARG C 592      20.847  42.562  52.377  1.00 65.06           N
ATOM   3557  CA  ARG C 592      20.844  42.677  50.918  1.00 61.91           C
ATOM   3558  C   ARG C 592      20.310  44.026  50.435  1.00 61.33           C
ATOM   3559  O   ARG C 592      19.154  44.365  50.679  1.00 61.40           O
ATOM   3560  CB  ARG C 592      20.041  41.535  50.284  1.00 55.28           C
ATOM   3561  CG  ARG C 592      18.631  41.376  50.829  1.00 58.46           C
ATOM   3562  CD  ARG C 592      17.786  40.463  49.943  1.00 58.07           C
ATOM   3563  NE  ARG C 592      17.441  39.197  50.590  1.00 47.95           N
ATOM   3564  CZ  ARG C 592      16.688  38.255  50.031  1.00 47.25           C
ATOM   3565  NH1 ARG C 592      16.194  38.427  48.810  1.00 45.95           N
ATOM   3566  NH2 ARG C 592      16.429  37.138  50.693  1.00 48.65           N
ATOM   3567  N   PRO C 593      21.159  44.800  49.741  1.00 62.49           N
ATOM   3568  CA  PRO C 593      20.778  46.104  49.182  1.00 63.49           C
ATOM   3569  C   PRO C 593      19.623  45.993  48.183  1.00 65.70           C
ATOM   3570  O   PRO C 593      19.519  44.984  47.472  1.00 58.20           O
ATOM   3571  CB  PRO C 593      22.050  46.555  48.452  1.00 58.26           C
ATOM   3572  CG  PRO C 593      23.153  45.832  49.125  1.00 56.69           C
ATOM   3573  CD  PRO C 593      22.581  44.500  49.514  1.00 60.13           C
ATOM   3574  N   GLY C 594      18.770  47.018  48.133  1.00 69.71           N
ATOM   3575  CA  GLY C 594      17.667  47.059  47.185  1.00 69.38           C
ATOM   3576  C   GLY C 594      16.403  46.392  47.696  1.00 70.81           C
ATOM   3577  O   GLY C 594      15.320  46.990  47.684  1.00 69.68           O
ATOM   3578  N   ALA C 595      16.543  45.144  48.139  1.00 66.25           N
ATOM   3579  CA  ALA C 595      15.419  44.391  48.685  1.00 63.13           C
ATOM   3580  C   ALA C 595      15.031  44.894  50.076  1.00 62.71           C
ATOM   3581  O   ALA C 595      15.893  45.219  50.907  1.00 59.86           O
ATOM   3582  CB  ALA C 595      15.740  42.907  48.727  1.00 57.81           C
ATOM   3583  N   CYS C 596      13.724  44.951  50.312  1.00 62.68           N
ATOM   3584  CA  CYS C 596      13.182  45.350  51.602  1.00 59.71           C
ATOM   3585  C   CYS C 596      12.317  44.237  52.164  1.00 55.28           C
ATOM   3586  O   CYS C 596      12.081  43.220  51.508  1.00 51.99           O
ATOM   3587  CB  CYS C 596      12.325  46.608  51.446  1.00 56.79           C
ATOM   3588  SG  CYS C 596      13.197  48.036  50.774  1.00 62.59           S
ATOM   3589  N   TYR C 597      11.846  44.435  53.387  1.00 58.41           N
ATOM   3590  CA  TYR C 597      10.775  43.605  53.921  1.00 54.47           C
ATOM   3591  C   TYR C 597       9.434  44.193  53.501  1.00 49.17           C
ATOM   3592  O   TYR C 597       9.280  45.416  53.432  1.00 45.41           O
ATOM   3593  CB  TYR C 597      10.872  43.518  55.440  1.00 50.83           C
ATOM   3594  CG  TYR C 597      11.959  42.590  55.905  1.00 49.86           C
ATOM   3595  CD1 TYR C 597      13.152  43.086  56.405  1.00 53.46           C
ATOM   3596  CD2 TYR C 597      11.801  41.208  55.824  1.00 51.40           C
ATOM   3597  CE1 TYR C 597      14.162  42.230  56.825  1.00 55.75           C
ATOM   3598  CE2 TYR C 597      12.797  40.344  56.242  1.00 50.33           C
ATOM   3599  CZ  TYR C 597      13.981  40.857  56.742  1.00 53.36           C
ATOM   3600  OH  TYR C 597      14.987  40.000  57.153  1.00 47.84           O
ATOM   3601  N   SER C 598       8.475  43.325  53.198  1.00 51.20           N
ATOM   3602  CA  SER C 598       7.138  43.785  52.830  1.00 52.95           C
ATOM   3603  C   SER C 598       6.301  44.142  54.063  1.00 49.46           C
ATOM   3604  O   SER C 598       5.489  45.074  54.022  1.00 47.72           O
ATOM   3605  CB  SER C 598       6.431  42.753  51.948  1.00 50.03           C
ATOM   3606  OG  SER C 598       6.679  41.443  52.416  1.00 50.32           O
ATOM   3607  N   ARG C 599       6.510  43.407  55.159  1.00 46.02           N
ATOM   3608  CA  ARG C 599       5.856  43.713  56.436  1.00 45.71           C
ATOM   3609  C   ARG C 599       6.902  43.967  57.513  1.00 45.84           C
ATOM   3610  O   ARG C 599       7.965  43.348  57.510  1.00 42.45           O
ATOM   3611  CB  ARG C 599       4.927  42.581  56.887  1.00 45.27           C
ATOM   3612  CG  ARG C 599       4.099  41.946  55.775  1.00 45.61           C
ATOM   3613  CD  ARG C 599       2.764  41.412  56.287  1.00 43.09           C
ATOM   3614  NE  ARG C 599       1.688  42.303  55.875  1.00 47.87           N
ATOM   3615  CZ  ARG C 599       0.796  42.853  56.693  1.00 43.75           C
ATOM   3616  NH1 ARG C 599       0.815  42.599  57.993  1.00 43.27           N
ATOM   3617  NH2 ARG C 599      -0.124  43.662  56.195  1.00 42.62           N
ATOM   3618  N   PRO C 600       6.598  44.879  58.445  1.00 43.97           N
ATOM   3619  CA  PRO C 600       7.534  45.321  59.484  1.00 44.45           C
ATOM   3620  C   PRO C 600       8.092  44.189  60.338  1.00 46.79           C
ATOM   3621  O   PRO C 600       7.465  43.144  60.526  1.00 44.74           O
ATOM   3622  CB  PRO C 600       6.683  46.257  60.343  1.00 43.41           C
ATOM   3623  CG  PRO C 600       5.672  46.781  59.407  1.00 47.45           C
ATOM   3624  CD  PRO C 600       5.334  45.626  58.501  1.00 45.02           C
ATOM   3625  N   LEU C 601       9.296  44.417  60.848  1.00 46.77           N
ATOM   3626  CA  LEU C 601       9.960  43.448  61.691  1.00 46.33           C
ATOM   3627  C   LEU C 601       9.466  43.602  63.112  1.00 43.98           C
ATOM   3628  O   LEU C 601       9.097  44.695  63.540  1.00 42.00           O
ATOM   3629  CB  LEU C 601      11.480  43.637  61.637  1.00 47.80           C
ATOM   3630  CG  LEU C 601      12.175  43.367  60.295  1.00 46.81           C
ATOM   3631  CD1 LEU C 601      13.656  43.621  60.422  1.00 45.90           C
ATOM   3632  CD2 LEU C 601      11.926  41.941  59.804  1.00 47.15           C
ATOM   3633  N   VAL C 602       9.459  42.496  63.841  1.00 43.48           N
ATOM   3634  CA  VAL C 602       9.017  42.514  65.216  1.00 42.72           C
ATOM   3635  C   VAL C 602       9.808  41.519  66.032  1.00 43.75           C
ATOM   3636  O   VAL C 602      10.405  40.582  65.502  1.00 44.13           O
ATOM   3637  CB  VAL C 602       7.546  42.097  65.345  1.00 44.01           C
ATOM   3638  CG1 VAL C 602       6.644  43.002  64.519  1.00 42.82           C
ATOM   3639  CG2 VAL C 602       7.382  40.638  64.940  1.00 41.35           C
ATOM   3640  N   SER C 603       9.793  41.729  67.336  1.00 43.48           N
ATOM   3641  CA  SER C 603      10.296  40.743  68.262  1.00 45.28           C
ATOM   3642  C   SER C 603       9.278  40.648  69.377  1.00 45.68           C
ATOM   3643  O   SER C 603       8.619  41.628  69.716  1.00 47.83           O
ATOM   3644  CB  SER C 603      11.657  41.159  68.801  1.00 46.36           C
ATOM   3645  OG  SER C 603      12.529  41.485  67.735  1.00 49.19           O
ATOM   3646  N   PHE C 604       9.136  39.463  69.941  1.00 44.19           N
ATOM   3647  CA  PHE C 604       8.120  39.247  70.938  1.00 47.09           C
ATOM   3648  C   PHE C 604       8.548  38.110  71.839  1.00 52.13           C
ATOM   3649  O   PHE C 604       9.583  37.487  71.617  1.00 51.71           O
ATOM   3650  CB  PHE C 604       6.818  38.888  70.244  1.00 46.08           C
ATOM   3651  CG  PHE C 604       6.952  37.741  69.299  1.00 45.83           C
ATOM   3652  CD1 PHE C 604       6.752  36.441  69.736  1.00 47.08           C
ATOM   3653  CD2 PHE C 604       7.295  37.957  67.977  1.00 43.92           C
ATOM   3654  CE1 PHE C 604       6.886  35.378  68.870  1.00 47.00           C
ATOM   3655  CE2 PHE C 604       7.430  36.897  67.105  1.00 42.72           C
ATOM   3656  CZ  PHE C 604       7.227  35.604  67.554  1.00 44.94           C
ATOM   3657  N   ARG C 605       7.745  37.845  72.861  1.00 54.02           N
ATOM   3658  CA  ARG C 605       7.978  36.707  73.732  1.00 57.04           C
ATOM   3659  C   ARG C 605       6.648  36.155  74.195  1.00 58.66           C
ATOM   3660  O   ARG C 605       5.656  36.879  74.231  1.00 59.45           O
ATOM   3661  CB  ARG C 605       8.853  37.103  74.927  1.00 63.40           C
ATOM   3662  CG  ARG C 605       8.491  38.431  75.581  1.00 58.63           C
ATOM   3663  CD  ARG C 605       9.522  38.811  76.638  1.00 60.55           C
ATOM   3664  NE  ARG C 605      10.881  38.788  76.097  1.00 63.53           N
ATOM   3665  CZ  ARG C 605      11.989  38.880  76.830  1.00 64.74           C
ATOM   3666  NH1 ARG C 605      11.916  39.000  78.150  1.00 66.09           N
ATOM   3667  NH2 ARG C 605      13.178  38.850  76.241  1.00 64.04           N
ATOM   3668  N   TYR C 606       6.627  34.870  74.533  1.00 65.55           N
ATOM   3669  CA  TYR C 606       5.407  34.218  74.998  1.00 67.19           C
ATOM   3670  C   TYR C 606       5.267  34.359  76.504  1.00 71.66           C
ATOM   3671  O   TYR C 606       4.160  34.307  77.046  1.00 75.22           O
ATOM   3672  CB  TYR C 606       5.426  32.741  74.628  1.00 71.90           C
ATOM   3673  CG  TYR C 606       5.806  32.487  73.195  1.00 74.54           C
ATOM   3674  CD1 TYR C 606       4.876  32.629  72.174  1.00 69.78           C
ATOM   3675  CD2 TYR C 606       7.096  32.105  72.858  1.00 75.43           C
ATOM   3676  CE1 TYR C 606       5.220  32.396  70.857  1.00 69.44           C
ATOM   3677  CE2 TYR C 606       7.450  31.867  71.544  1.00 76.46           C
ATOM   3678  CZ  TYR C 606       6.507  32.013  70.547  1.00 72.56           C
ATOM   3679  OH  TYR C 606       6.857  31.775  69.239  1.00 72.13           O
ATOM   3680  N   GLU C 607       6.402  34.519  77.177  1.00 72.58           N
ATOM   3681  CA  GLU C 607       6.423  34.725  78.619  1.00 72.18           C
ATOM   3682  C   GLU C 607       7.107  36.052  78.948  1.00 68.63           C
ATOM   3683  O   GLU C 607       8.043  36.470  78.253  1.00 63.09           O
ATOM   3684  CB  GLU C 607       7.144  33.567  79.315  1.00 77.51           C
ATOM   3685  CG  GLU C 607       6.549  32.188  79.036  1.00 80.22           C
ATOM   3686  CD  GLU C 607       7.252  31.089  79.812  1.00 84.71           C
ATOM   3687  OE1 GLU C 607       8.313  31.371  80.412  1.00 81.56           O
ATOM   3688  OE2 GLU C 607       6.741  29.947  79.825  1.00 87.06           O
ATOM   3689  N   ASP C 608       6.633  36.714  80.002  1.00 68.10           N
ATOM   3690  CA  ASP C 608       7.189  38.000  80.406  1.00 64.17           C
ATOM   3691  C   ASP C 608       8.671  37.866  80.719  1.00 62.38           C
ATOM   3692  O   ASP C 608       9.469  38.738  80.380  1.00 62.82           O
ATOM   3693  CB  ASP C 608       6.441  38.558  81.615  1.00 62.80           C
ATOM   3694  CG  ASP C 608       4.993  38.868  81.309  1.00 65.05           C
ATOM   3695  OD1 ASP C 608       4.340  38.047  80.627  1.00 65.99           O
ATOM   3696  OD2 ASP C 608       4.508  39.935  81.747  1.00 64.40           O
ATOM   3697  N   GLN C 609       9.032  36.768  81.370  1.00 65.92           N
ATOM   3698  CA  GLN C 609      10.432  36.492  81.668  1.00 67.68           C
ATOM   3699  C   GLN C 609      11.055  35.677  80.536  1.00 65.68           C
ATOM   3700  O   GLN C 609      12.261  35.742  80.302  1.00 66.74           O
ATOM   3701  CB  GLN C 609      10.580  35.779  83.022  1.00 66.51           C
ATOM   3702  CG  GLN C 609      10.067  36.595  84.218  1.00 67.83           C
ATOM   3703  CD  GLN C 609      10.350  35.936  85.571  1.00 68.20           C
ATOM   3704  OE1 GLN C 609      11.477  35.983  86.076  1.00 62.75           O
ATOM   3705  NE2 GLN C 609       9.321  35.329  86.165  1.00 59.93           N
ATOM   3706  N   GLY C 610      10.219  34.924  79.828  1.00 65.74           N
ATOM   3707  CA  GLY C 610      10.664  34.158  78.678  1.00 64.56           C
ATOM   3708  C   GLY C 610      11.495  34.976  77.712  1.00 58.64           C
ATOM   3709  O   GLY C 610      11.400  36.202  77.683  1.00 57.70           O
ATOM   3710  N   PRO C 611      12.318  34.294  76.908  1.00 58.56           N
ATOM   3711  CA  PRO C 611      13.236  34.958  75.977  1.00 59.73           C
ATOM   3712  C   PRO C 611      12.501  35.661  74.849  1.00 57.79           C
ATOM   3713  O   PRO C 611      11.399  35.269  74.470  1.00 57.38           O
ATOM   3714  CB  PRO C 611      14.063  33.801  75.402  1.00 58.37           C
ATOM   3715  CG  PRO C 611      13.848  32.655  76.342  1.00 61.28           C
ATOM   3716  CD  PRO C 611      12.470  32.830  76.888  1.00 56.71           C
ATOM   3717  N   LEU C 612      13.131  36.697  74.314  1.00 58.46           N
ATOM   3718  CA  LEU C 612      12.626  37.400  73.149  1.00 56.61           C
ATOM   3719  C   LEU C 612      12.722  36.512  71.911  1.00 55.48           C
ATOM   3720  O   LEU C 612      13.562  35.616  71.843  1.00 56.57           O
ATOM   3721  CB  LEU C 612      13.443  38.667  72.935  1.00 52.87           C
ATOM   3722  CG  LEU C 612      12.914  39.622  71.875  1.00 54.73           C
ATOM   3723  CD1 LEU C 612      11.487  40.021  72.215  1.00 52.89           C
ATOM   3724  CD2 LEU C 612      13.812  40.839  71.790  1.00 50.39           C
ATOM   3725  N   VAL C 613      11.860  36.761  70.930  1.00 55.46           N
ATOM   3726  CA  VAL C 613      11.849  35.977  69.700  1.00 48.70           C
ATOM   3727  C   VAL C 613      11.585  36.875  68.504  1.00 46.12           C
ATOM   3728  O   VAL C 613      10.723  37.751  68.552  1.00 48.34           O
ATOM   3729  CB  VAL C 613      10.786  34.872  69.742  1.00 51.25           C
ATOM   3730  CG1 VAL C 613      10.646  34.228  68.375  1.00 50.09           C
ATOM   3731  CG2 VAL C 613      11.141  33.837  70.792  1.00 53.37           C
ATOM   3732  N   GLU C 614      12.341  36.655  67.436  1.00 45.38           N
ATOM   3733  CA  GLU C 614      12.251  37.487  66.246  1.00 45.45           C
ATOM   3734  C   GLU C 614      11.276  36.904  65.236  1.00 44.24           C
ATOM   3735  O   GLU C 614      11.168  35.683  65.093  1.00 43.43           O
ATOM   3736  CB  GLU C 614      13.627  37.629  65.590  1.00 46.07           C
ATOM   3737  CG  GLU C 614      14.598  38.531  66.333  1.00 45.97           C
ATOM   3738  CD  GLU C 614      15.905  38.713  65.576  1.00 53.21           C
ATOM   3739  OE1 GLU C 614      16.128  37.973  64.588  1.00 51.69           O
ATOM   3740  OE2 GLU C 614      16.703  39.598  65.963  1.00 53.44           O
ATOM   3741  N   GLY C 615      10.572  37.784  64.534  1.00 40.41           N
ATOM   3742  CA  GLY C 615       9.718  37.368  63.442  1.00 39.63           C
ATOM   3743  C   GLY C 615       9.274  38.557  62.622  1.00 44.00           C
ATOM   3744  O   GLY C 615       9.782  39.669  62.798  1.00 42.88           O
ATOM   3745  N   GLN C 616       8.321  38.330  61.724  1.00 44.34           N
ATOM   3746  CA  GLN C 616       7.768  39.413  60.923  1.00 45.89           C
ATOM   3747  C   GLN C 616       6.251  39.513  61.074  1.00 43.45           C
ATOM   3748  O   GLN C 616       5.561  38.515  61.266  1.00 44.66           O
ATOM   3749  CB  GLN C 616       8.150  39.254  59.450  1.00 44.96           C
ATOM   3750  CG  GLN C 616       7.804  40.455  58.584  1.00 42.26           C
ATOM   3751  CD  GLN C 616       8.175  40.226  57.144  1.00 46.42           C
ATOM   3752  OE1 GLN C 616       8.533  39.113  56.769  1.00 50.83           O
ATOM   3753  NE2 GLN C 616       8.103  41.271  56.325  1.00 44.84           N
ATOM   3754  N   LEU C 617       5.748  40.736  60.977  1.00 42.81           N
ATOM   3755  CA  LEU C 617       4.324  41.024  61.118  1.00 46.05           C
ATOM   3756  C   LEU C 617       3.480  40.425  59.992  1.00 50.07           C
ATOM   3757  O   LEU C 617       3.720  40.699  58.812  1.00 48.59           O
ATOM   3758  CB  LEU C 617       4.102  42.541  61.164  1.00 43.37           C
ATOM   3759  CG  LEU C 617       2.670  43.065  61.298  1.00 43.29           C
ATOM   3760  CD1 LEU C 617       2.047  42.639  62.619  1.00 38.13           C
ATOM   3761  CD2 LEU C 617       2.662  44.577  61.173  1.00 42.18           C
ATOM   3762  N   GLY C 618       2.482  39.624  60.367  1.00 46.09           N
ATOM   3763  CA  GLY C 618       1.547  39.055  59.415  1.00 46.51           C
ATOM   3764  C   GLY C 618       0.269  39.866  59.328  1.00 44.45           C
ATOM   3765  O   GLY C 618       0.173  40.957  59.893  1.00 41.45           O
ATOM   3766  N   GLU C 619      -0.715  39.338  58.606  1.00 43.05           N
ATOM   3767  CA  GLU C 619      -2.016  39.982  58.527  1.00 43.67           C
ATOM   3768  C   GLU C 619      -2.747  39.765  59.833  1.00 42.67           C
ATOM   3769  O   GLU C 619      -2.660  38.689  60.431  1.00 40.41           O
ATOM   3770  CB  GLU C 619      -2.862  39.375  57.413  1.00 46.24           C
ATOM   3771  CG  GLU C 619      -2.331  39.541  56.010  1.00 45.09           C
ATOM   3772  CD  GLU C 619      -3.219  38.839  55.000  1.00 47.85           C
ATOM   3773  OE1 GLU C 619      -4.460  39.023  55.081  1.00 46.60           O
ATOM   3774  OE2 GLU C 619      -2.684  38.086  54.153  1.00 47.34           O
ATOM   3775  N   ASN C 620      -3.472  40.787  60.270  1.00 40.01           N
ATOM   3776  CA  ASN C 620      -4.352  40.640  61.414  1.00 39.08           C
ATOM   3777  C   ASN C 620      -3.599  40.286  62.697  1.00 41.20           C
ATOM   3778  O   ASN C 620      -4.031  39.430  63.475  1.00 40.34           O
ATOM   3779  CB  ASN C 620      -5.404  39.580  61.098  1.00 41.22           C
ATOM   3780  CG  ASN C 620      -6.648  39.711  61.957  1.00 45.17           C
ATOM   3781  OD1 ASN C 620      -6.970  40.796  62.457  1.00 38.88           O
ATOM   3782  ND2 ASN C 620      -7.361  38.601  62.130  1.00 44.35           N
ATOM   3783  N   ASN C 621      -2.466  40.946  62.908  1.00 41.62           N
ATOM   3784  CA  ASN C 621      -1.657  40.735  64.101  1.00 41.53           C
ATOM   3785  C   ASN C 621      -1.103  39.323  64.234  1.00 39.32           C
ATOM   3786  O   ASN C 621      -0.881  38.839  65.344  1.00 36.65           O
ATOM   3787  CB  ASN C 621      -2.437  41.110  65.359  1.00 40.42           C
ATOM   3788  CG  ASN C 621      -2.711  42.588  65.448  1.00 40.56           C
ATOM   3789  OD1 ASN C 621      -1.919  43.409  64.991  1.00 42.95           O
ATOM   3790  ND2 ASN C 621      -3.838  42.941  66.040  1.00 41.81           N
ATOM   3791  N   GLU C 622      -0.890  38.651  63.110  1.00 40.34           N
ATOM   3792  CA  GLU C 622      -0.131  37.418  63.179  1.00 44.16           C
ATOM   3793  C   GLU C 622       1.327  37.784  63.340  1.00 44.33           C
ATOM   3794  O   GLU C 622       1.821  38.690  62.678  1.00 45.53           O
ATOM   3795  CB  GLU C 622      -0.289  36.540  61.943  1.00 41.55           C
ATOM   3796  CG  GLU C 622       0.539  35.270  62.067  1.00 44.54           C
ATOM   3797  CD  GLU C 622       0.772  34.567  60.749  1.00 48.31           C
ATOM   3798  OE1 GLU C 622       1.590  33.617  60.720  1.00 46.46           O
ATOM   3799  OE2 GLU C 622       0.139  34.959  59.744  1.00 49.69           O
ATOM   3800  N   LEU C 623       2.005  37.091  64.240  1.00 43.88           N
ATOM   3801  CA  LEU C 623       3.448  37.178  64.323  1.00 45.99           C
ATOM   3802  C   LEU C 623       4.037  36.008  63.532  1.00 46.75           C
ATOM   3803  O   LEU C 623       3.791  34.840  63.858  1.00 48.47           O
ATOM   3804  CB  LEU C 623       3.893  37.142  65.787  1.00 46.02           C
ATOM   3805  CG  LEU C 623       3.230  38.199  66.679  1.00 39.97           C
ATOM   3806  CD1 LEU C 623       3.570  37.978  68.148  1.00 42.76           C
ATOM   3807  CD2 LEU C 623       3.624  39.596  66.238  1.00 36.66           C
ATOM   3808  N   ARG C 624       4.787  36.318  62.478  1.00 46.70           N
ATOM   3809  CA  ARG C 624       5.371  35.279  61.636  1.00 50.56           C
ATOM   3810  C   ARG C 624       6.814  34.981  62.033  1.00 48.41           C
ATOM   3811  O   ARG C 624       7.603  35.896  62.252  1.00 48.11           O
ATOM   3812  CB  ARG C 624       5.284  35.677  60.164  1.00 46.77           C
ATOM   3813  CG  ARG C 624       3.861  35.780  59.651  1.00 47.06           C
ATOM   3814  CD  ARG C 624       3.824  36.084  58.171  1.00 46.50           C
ATOM   3815  NE  ARG C 624       4.692  35.181  57.423  1.00 55.08           N
ATOM   3816  CZ  ARG C 624       5.944  35.465  57.068  1.00 52.82           C
ATOM   3817  NH1 ARG C 624       6.482  36.635  57.388  1.00 48.47           N
ATOM   3818  NH2 ARG C 624       6.656  34.578  56.387  1.00 51.72           N
ATOM   3819  N   LEU C 625       7.153  33.700  62.123  1.00 48.88           N
ATOM   3820  CA  LEU C 625       8.481  33.286  62.569  1.00 51.34           C
ATOM   3821  C   LEU C 625       9.537  33.328  61.455  1.00 55.07           C
ATOM   3822  O   LEU C 625      10.742  33.231  61.726  1.00 51.39           O
ATOM   3823  CB  LEU C 625       8.415  31.876  63.160  1.00 52.19           C
ATOM   3824  CG  LEU C 625       7.355  31.625  64.235  1.00 55.63           C
ATOM   3825  CD1 LEU C 625       7.173  30.130  64.509  1.00 57.14           C
ATOM   3826  CD2 LEU C 625       7.700  32.373  65.516  1.00 55.02           C
ATOM   3827  N   THR C 626       9.084  33.469  60.211  1.00 51.41           N
ATOM   3828  CA  THR C 626       9.987  33.447  59.064  1.00 51.08           C
ATOM   3829  C   THR C 626       9.997  34.784  58.347  1.00 49.02           C
ATOM   3830  O   THR C 626       9.040  35.121  57.659  1.00 52.45           O
ATOM   3831  CB  THR C 626       9.569  32.372  58.042  1.00 52.63           C
ATOM   3832  OG1 THR C 626       9.367  31.120  58.709  1.00 50.89           O
ATOM   3833  CG2 THR C 626      10.637  32.215  56.959  1.00 49.81           C
ATOM   3834  N   ARG C 627      11.079  35.539  58.486  1.00 47.24           N
ATOM   3835  CA  ARG C 627      11.157  36.858  57.869  1.00 45.97           C
ATOM   3836  C   ARG C 627      11.353  36.792  56.358  1.00 49.74           C
ATOM   3837  O   ARG C 627      12.226  37.456  55.810  1.00 53.01           O
ATOM   3838  CB  ARG C 627      12.272  37.683  58.509  1.00 46.39           C
ATOM   3839  CG  ARG C 627      12.075  37.913  60.001  1.00 48.14           C
ATOM   3840  CD  ARG C 627      13.139  38.817  60.594  1.00 43.29           C
ATOM   3841  NE  ARG C 627      12.704  39.386  61.865  1.00 45.93           N
ATOM   3842  CZ  ARG C 627      13.424  40.222  62.606  1.00 48.08           C
ATOM   3843  NH1 ARG C 627      14.636  40.589  62.210  1.00 46.70           N
ATOM   3844  NH2 ARG C 627      12.931  40.693  63.745  1.00 44.27           N
ATOM   3845  N   ASP C 628      10.521  36.014  55.679  1.00 51.12           N
ATOM   3846  CA  ASP C 628      10.682  35.810  54.242  1.00 52.04           C
ATOM   3847  C   ASP C 628       9.759  36.672  53.373  1.00 53.31           C
ATOM   3848  O   ASP C 628       9.612  36.412  52.181  1.00 54.87           O
ATOM   3849  CB  ASP C 628      10.496  34.328  53.897  1.00 50.82           C
ATOM   3850  CG  ASP C 628       9.116  33.816  54.254  1.00 52.83           C
ATOM   3851  OD1 ASP C 628       8.986  32.612  54.568  1.00 54.75           O
ATOM   3852  OD2 ASP C 628       8.158  34.617  54.215  1.00 53.75           O
ATOM   3853  N   ALA C 629       9.141  37.694  53.960  1.00 50.19           N
ATOM   3854  CA  ALA C 629       8.241  38.569  53.206  1.00 49.71           C
ATOM   3855  C   ALA C 629       9.000  39.743  52.599  1.00 51.25           C
ATOM   3856  O   ALA C 629       9.093  40.819  53.198  1.00 48.89           O
ATOM   3857  CB  ALA C 629       7.103  39.055  54.083  1.00 48.36           C
ATOM   3858  N   ILE C 630       9.516  39.525  51.391  1.00 56.19           N
ATOM   3859  CA  ILE C 630      10.523  40.405  50.791  1.00 57.05           C
ATOM   3860  C   ILE C 630      10.061  41.126  49.520  1.00 56.48           C
ATOM   3861  O   ILE C 630       9.515  40.511  48.602  1.00 57.53           O
ATOM   3862  CB  ILE C 630      11.800  39.607  50.457  1.00 55.73           C
ATOM   3863  CG1 ILE C 630      12.134  38.648  51.597  1.00 55.80           C
ATOM   3864  CG2 ILE C 630      12.964  40.546  50.177  1.00 54.11           C
ATOM   3865  CD1 ILE C 630      12.546  39.344  52.877  1.00 55.64           C
ATOM   3866  N   GLU C 631      10.303  42.431  49.468  1.00 55.25           N
ATOM   3867  CA  GLU C 631       9.873  43.240  48.338  1.00 56.73           C
ATOM   3868  C   GLU C 631      10.890  44.332  48.039  1.00 63.83           C
ATOM   3869  O   GLU C 631      11.265  45.102  48.932  1.00 61.95           O
ATOM   3870  CB  GLU C 631       8.496  43.857  48.606  1.00 60.71           C
ATOM   3871  CG  GLU C 631       8.458  44.926  49.704  1.00 61.79           C
ATOM   3872  CD  GLU C 631       7.043  45.410  50.001  1.00 62.01           C
ATOM   3873  OE1 GLU C 631       6.086  44.791  49.484  1.00 66.26           O
ATOM   3874  OE2 GLU C 631       6.886  46.402  50.753  1.00 61.51           O
ATOM   3875  N   PRO C 632      11.351  44.391  46.777  1.00 67.43           N
ATOM   3876  CA  PRO C 632      12.301  45.394  46.285  1.00 64.05           C
ATOM   3877  C   PRO C 632      11.877  46.796  46.696  1.00 63.09           C
ATOM   3878  O   PRO C 632      10.691  47.131  46.600  1.00 62.46           O
ATOM   3879  CB  PRO C 632      12.202  45.238  44.768  1.00 60.49           C
ATOM   3880  CG  PRO C 632      11.874  43.799  44.576  1.00 59.77           C
ATOM   3881  CD  PRO C 632      10.959  43.439  45.720  1.00 63.53           C
ATOM   3882  N   CYS C 633      12.831  47.600  47.152  1.00 60.37           N
ATOM   3883  CA  CYS C 633      12.512  48.930  47.643  1.00 60.65           C
ATOM   3884  C   CYS C 633      11.659  49.711  46.662  1.00 63.48           C
ATOM   3885  O   CYS C 633      11.503  49.324  45.506  1.00 61.38           O
ATOM   3886  CB  CYS C 633      13.772  49.707  48.007  1.00 60.33           C
ATOM   3887  SG  CYS C 633      14.267  49.413  49.717  1.00 82.16           S
ATOM   3888  N   THR C 634      11.094  50.809  47.142  1.00 63.85           N
ATOM   3889  CA  THR C 634      10.149  51.574  46.351  1.00 63.17           C
ATOM   3890  C   THR C 634      10.041  52.990  46.887  1.00 66.20           C
ATOM   3891  O   THR C 634       9.842  53.211  48.087  1.00 65.72           O
ATOM   3892  CB  THR C 634       8.764  50.911  46.344  1.00 65.64           C
ATOM   3893  OG1 THR C 634       8.805  49.731  45.527  1.00 61.81           O
ATOM   3894  CG2 THR C 634       7.713  51.871  45.802  1.00 64.75           C
ATOM   3895  N   VAL C 635      10.188  53.946  45.980  1.00 67.04           N
ATOM   3896  CA  VAL C 635      10.125  55.355  46.327  1.00 69.68           C
ATOM   3897  C   VAL C 635       8.670  55.741  46.516  1.00 70.02           C
ATOM   3898  O   VAL C 635       7.786  55.173  45.866  1.00 73.91           O
ATOM   3899  CB  VAL C 635      10.736  56.221  45.224  1.00 71.19           C
ATOM   3900  CG1 VAL C 635      11.148  57.573  45.788  1.00 71.08           C
ATOM   3901  CG2 VAL C 635      11.929  55.508  44.608  1.00 68.24           C
ATOM   3902  N   GLY C 636       8.420  56.707  47.390  1.00 67.36           N
ATOM   3903  CA  GLY C 636       7.057  57.005  47.780  1.00 65.28           C
ATOM   3904  C   GLY C 636       6.385  55.688  48.106  1.00 64.86           C
ATOM   3905  O   GLY C 636       5.507  55.227  47.380  1.00 67.84           O
ATOM   3906  N   HIS C 637       6.835  55.061  49.187  1.00 64.00           N
ATOM   3907  CA  HIS C 637       6.290  53.785  49.621  1.00 61.28           C
ATOM   3908  C   HIS C 637       5.605  53.974  50.969  1.00 60.22           C
ATOM   3909  O   HIS C 637       6.250  53.904  52.019  1.00 58.24           O
ATOM   3910  CB  HIS C 637       7.410  52.748  49.725  1.00 60.32           C
ATOM   3911  CG  HIS C 637       6.960  51.394  50.185  1.00 59.56           C
ATOM   3912  ND1 HIS C 637       6.449  50.444  49.326  1.00 59.85           N
ATOM   3913  CD2 HIS C 637       6.981  50.816  51.412  1.00 55.01           C
ATOM   3914  CE1 HIS C 637       6.165  49.345  50.004  1.00 54.01           C
ATOM   3915  NE2 HIS C 637       6.481  49.543  51.270  1.00 51.62           N
ATOM   3916  N   ARG C 638       4.298  54.244  50.925  1.00 60.01           N
ATOM   3917  CA  ARG C 638       3.478  54.367  52.131  1.00 52.47           C
ATOM   3918  C   ARG C 638       2.840  53.023  52.463  1.00 47.48           C
ATOM   3919  O   ARG C 638       2.372  52.308  51.577  1.00 45.24           O
ATOM   3920  CB  ARG C 638       2.361  55.404  51.951  1.00 52.24           C
ATOM   3921  CG  ARG C 638       2.793  56.855  51.763  1.00 53.64           C
ATOM   3922  CD  ARG C 638       1.583  57.783  51.925  1.00 53.23           C
ATOM   3923  NE  ARG C 638       1.791  59.126  51.386  1.00 57.77           N
ATOM   3924  CZ  ARG C 638       0.932  60.136  51.532  1.00 56.00           C
ATOM   3925  NH1 ARG C 638      -0.191  59.963  52.216  1.00 52.99           N
ATOM   3926  NH2 ARG C 638       1.197  61.325  50.998  1.00 54.82           N
ATOM   3927  N   ARG C 639       2.823  52.684  53.743  1.00 45.02           N
ATOM   3928  CA  ARG C 639       2.177  51.462  54.187  1.00 46.08           C
ATOM   3929  C   ARG C 639       1.521  51.655  55.549  1.00 47.49           C
ATOM   3930  O   ARG C 639       2.177  52.058  56.511  1.00 48.81           O
ATOM   3931  CB  ARG C 639       3.172  50.296  54.243  1.00 42.80           C
ATOM   3932  CG  ARG C 639       3.632  49.776  52.889  1.00 43.37           C
ATOM   3933  CD  ARG C 639       2.475  49.295  52.042  1.00 44.97           C
ATOM   3934  NE  ARG C 639       2.598  49.765  50.665  1.00 50.35           N
ATOM   3935  CZ  ARG C 639       2.881  48.984  49.627  1.00 54.20           C
ATOM   3936  NH1 ARG C 639       3.058  47.681  49.807  1.00 56.41           N
ATOM   3937  NH2 ARG C 639       2.979  49.503  48.408  1.00 56.05           N
ATOM   3938  N   TYR C 640       0.222  51.380  55.622  1.00 44.77           N
ATOM   3939  CA  TYR C 640      -0.464  51.263  56.901  1.00 41.76           C
ATOM   3940  C   TYR C 640      -0.557  49.788  57.259  1.00 44.17           C
ATOM   3941  O   TYR C 640      -1.019  48.981  56.445  1.00 42.44           O
ATOM   3942  CB  TYR C 640      -1.872  51.827  56.811  1.00 40.73           C
ATOM   3943  CG  TYR C 640      -1.957  53.310  56.562  1.00 43.76           C
ATOM   3944  CD1 TYR C 640      -1.922  53.820  55.275  1.00 46.70           C
ATOM   3945  CD2 TYR C 640      -2.104  54.200  57.616  1.00 44.23           C
ATOM   3946  CE1 TYR C 640      -2.020  55.184  55.042  1.00 49.67           C
ATOM   3947  CE2 TYR C 640      -2.205  55.566  57.395  1.00 48.39           C
ATOM   3948  CZ  TYR C 640      -2.162  56.054  56.106  1.00 48.57           C
ATOM   3949  OH  TYR C 640      -2.265  57.410  55.884  1.00 44.21           O
ATOM   3950  N   PHE C 641      -0.128  49.431  58.465  1.00 39.57           N
ATOM   3951  CA  PHE C 641      -0.196  48.043  58.889  1.00 40.53           C
ATOM   3952  C   PHE C 641      -0.996  47.872  60.177  1.00 45.60           C
ATOM   3953  O   PHE C 641      -0.930  48.700  61.086  1.00 47.06           O
ATOM   3954  CB  PHE C 641       1.206  47.448  59.062  1.00 44.66           C
ATOM   3955  CG  PHE C 641       1.940  47.212  57.764  1.00 44.57           C
ATOM   3956  CD1 PHE C 641       3.106  47.910  57.473  1.00 44.36           C
ATOM   3957  CD2 PHE C 641       1.473  46.285  56.842  1.00 45.17           C
ATOM   3958  CE1 PHE C 641       3.792  47.693  56.285  1.00 46.36           C
ATOM   3959  CE2 PHE C 641       2.156  46.065  55.645  1.00 47.42           C
ATOM   3960  CZ  PHE C 641       3.319  46.771  55.369  1.00 47.47           C
ATOM   3961  N   THR C 642      -1.757  46.787  60.240  1.00 44.00           N
ATOM   3962  CA  THR C 642      -2.541  46.451  61.417  1.00 42.28           C
ATOM   3963  C   THR C 642      -1.636  46.030  62.559  1.00 43.49           C
ATOM   3964  O   THR C 642      -0.897  45.057  62.445  1.00 43.07           O
ATOM   3965  CB  THR C 642      -3.479  45.285  61.119  1.00 40.81           C
ATOM   3966  OG1 THR C 642      -4.477  45.710  60.186  1.00 40.51           O
ATOM   3967  CG2 THR C 642      -4.138  44.797  62.401  1.00 40.68           C
ATOM   3968  N   PHE C 643      -1.710  46.746  63.671  1.00 44.01           N
ATOM   3969  CA  PHE C 643      -0.828  46.467  64.791  1.00 44.46           C
ATOM   3970  C   PHE C 643      -1.556  46.721  66.098  1.00 45.67           C
ATOM   3971  O   PHE C 643      -1.979  47.844  66.380  1.00 45.10           O
ATOM   3972  CB  PHE C 643       0.439  47.326  64.684  1.00 44.93           C
ATOM   3973  CG  PHE C 643       1.486  47.013  65.723  1.00 47.96           C
ATOM   3974  CD1 PHE C 643       2.093  45.768  65.768  1.00 44.80           C
ATOM   3975  CD2 PHE C 643       1.878  47.977  66.644  1.00 48.67           C
ATOM   3976  CE1 PHE C 643       3.056  45.486  66.725  1.00 48.34           C
ATOM   3977  CE2 PHE C 643       2.838  47.701  67.596  1.00 46.62           C
ATOM   3978  CZ  PHE C 643       3.426  46.456  67.638  1.00 48.06           C
ATOM   3979  N   GLY C 644      -1.704  45.670  66.895  1.00 43.61           N
ATOM   3980  CA  GLY C 644      -2.493  45.756  68.105  1.00 47.32           C
ATOM   3981  C   GLY C 644      -3.903  46.242  67.803  1.00 51.18           C
ATOM   3982  O   GLY C 644      -4.504  45.855  66.797  1.00 47.87           O
ATOM   3983  N   GLY C 645      -4.429  47.101  68.671  1.00 51.07           N
ATOM   3984  CA  GLY C 645      -5.764  47.630  68.496  1.00 49.98           C
ATOM   3985  C   GLY C 645      -5.839  48.742  67.469  1.00 48.22           C
ATOM   3986  O   GLY C 645      -6.925  49.208  67.135  1.00 51.94           O
ATOM   3987  N   GLY C 646      -4.691  49.172  66.960  1.00 47.53           N
ATOM   3988  CA  GLY C 646      -4.661  50.280  66.020  1.00 49.38           C
ATOM   3989  C   GLY C 646      -3.774  50.070  64.808  1.00 48.44           C
ATOM   3990  O   GLY C 646      -3.696  48.971  64.258  1.00 49.39           O
ATOM   3991  N   TYR C 647      -3.109  51.135  64.379  1.00 45.40           N
ATOM   3992  CA  TYR C 647      -2.206  51.048  63.239  1.00 48.90           C
ATOM   3993  C   TYR C 647      -0.819  51.613  63.535  1.00 50.36           C
ATOM   3994  O   TYR C 647      -0.651  52.494  64.386  1.00 51.28           O
ATOM   3995  CB  TYR C 647      -2.773  51.797  62.038  1.00 49.38           C
ATOM   3996  CG  TYR C 647      -3.917  51.124  61.323  1.00 48.22           C
ATOM   3997  CD1 TYR C 647      -5.202  51.650  61.394  1.00 46.91           C
ATOM   3998  CD2 TYR C 647      -3.714  49.982  60.553  1.00 45.79           C
ATOM   3999  CE1 TYR C 647      -6.261  51.060  60.728  1.00 43.36           C
ATOM   4000  CE2 TYR C 647      -4.770  49.376  59.884  1.00 42.91           C
ATOM   4001  CZ  TYR C 647      -6.045  49.926  59.977  1.00 45.59           C
ATOM   4002  OH  TYR C 647      -7.116  49.355  59.322  1.00 42.76           O
ATOM   4003  N   VAL C 648       0.167  51.095  62.812  1.00 50.55           N
ATOM   4004  CA  VAL C 648       1.509  51.667  62.790  1.00 50.41           C
ATOM   4005  C   VAL C 648       1.826  52.122  61.365  1.00 48.04           C
ATOM   4006  O   VAL C 648       1.802  51.329  60.425  1.00 45.00           O
ATOM   4007  CB  VAL C 648       2.577  50.671  63.304  1.00 47.91           C
ATOM   4008  CG1 VAL C 648       2.567  49.388  62.488  1.00 44.15           C
ATOM   4009  CG2 VAL C 648       3.945  51.303  63.272  1.00 53.17           C
ATOM   4010  N   TYR C 649       2.093  53.413  61.209  1.00 52.16           N
ATOM   4011  CA  TYR C 649       2.320  53.993  59.890  1.00 54.43           C
ATOM   4012  C   TYR C 649       3.806  54.155  59.532  1.00 55.04           C
ATOM   4013  O   TYR C 649       4.541  54.889  60.196  1.00 53.00           O
ATOM   4014  CB  TYR C 649       1.604  55.335  59.765  1.00 49.31           C
ATOM   4015  CG  TYR C 649       1.767  55.941  58.401  1.00 54.30           C
ATOM   4016  CD1 TYR C 649       1.035  55.463  57.321  1.00 51.88           C
ATOM   4017  CD2 TYR C 649       2.667  56.977  58.183  1.00 54.58           C
ATOM   4018  CE1 TYR C 649       1.184  56.008  56.061  1.00 52.93           C
ATOM   4019  CE2 TYR C 649       2.820  57.531  56.930  1.00 53.65           C
ATOM   4020  CZ  TYR C 649       2.079  57.042  55.873  1.00 55.49           C
ATOM   4021  OH  TYR C 649       2.229  57.582  54.623  1.00 57.60           O
ATOM   4022  N   PHE C 650       4.228  53.461  58.475  1.00 53.03           N
ATOM   4023  CA  PHE C 650       5.586  53.553  57.957  1.00 51.90           C
ATOM   4024  C   PHE C 650       5.645  54.493  56.747  1.00 55.12           C
ATOM   4025  O   PHE C 650       4.659  54.664  56.036  1.00 52.71           O
ATOM   4026  CB  PHE C 650       6.089  52.166  57.552  1.00 46.51           C
ATOM   4027  CG  PHE C 650       6.615  51.347  58.695  1.00 50.74           C
ATOM   4028  CD1 PHE C 650       5.769  50.884  59.692  1.00 54.14           C
ATOM   4029  CD2 PHE C 650       7.959  51.016  58.765  1.00 55.87           C
ATOM   4030  CE1 PHE C 650       6.257  50.112  60.748  1.00 50.02           C
ATOM   4031  CE2 PHE C 650       8.458  50.247  59.817  1.00 54.34           C
ATOM   4032  CZ  PHE C 650       7.602  49.792  60.807  1.00 52.24           C
ATOM   4033  N   GLU C 651       6.802  55.114  56.530  1.00 58.14           N
ATOM   4034  CA  GLU C 651       7.060  55.881  55.312  1.00 58.90           C
ATOM   4035  C   GLU C 651       8.464  55.599  54.784  1.00 60.29           C
ATOM   4036  O   GLU C 651       9.437  55.613  55.542  1.00 59.68           O
ATOM   4037  CB  GLU C 651       6.882  57.381  55.546  1.00 57.71           C
ATOM   4038  CG  GLU C 651       5.490  57.889  55.224  1.00 55.86           C
ATOM   4039  CD  GLU C 651       5.465  59.377  54.953  1.00 57.13           C
ATOM   4040  OE1 GLU C 651       6.496  59.916  54.502  1.00 64.15           O
ATOM   4041  OE2 GLU C 651       4.416  60.011  55.188  1.00 57.09           O
ATOM   4042  N   GLU C 652       8.558  55.347  53.481  1.00 60.76           N
ATOM   4043  CA  GLU C 652       9.825  54.993  52.847  1.00 60.82           C
ATOM   4044  C   GLU C 652      10.573  53.933  53.645  1.00 61.56           C
ATOM   4045  O   GLU C 652      11.741  54.111  53.986  1.00 60.51           O
ATOM   4046  CB  GLU C 652      10.708  56.227  52.651  1.00 58.10           C
ATOM   4047  CG  GLU C 652      10.099  57.310  51.759  1.00 66.54           C
ATOM   4048  CD  GLU C 652       9.865  56.861  50.315  1.00 69.88           C
ATOM   4049  OE1 GLU C 652      10.219  55.709  49.961  1.00 68.70           O
ATOM   4050  OE2 GLU C 652       9.323  57.676  49.531  1.00 68.64           O
ATOM   4051  N   TYR C 653       9.883  52.837  53.949  1.00 60.63           N
ATOM   4052  CA  TYR C 653      10.488  51.681  54.610  1.00 57.68           C
ATOM   4053  C   TYR C 653      11.020  51.992  56.011  1.00 55.19           C
ATOM   4054  O   TYR C 653      11.751  51.199  56.609  1.00 54.43           O
ATOM   4055  CB  TYR C 653      11.553  51.054  53.706  1.00 56.32           C
ATOM   4056  CG  TYR C 653      10.978  50.582  52.383  1.00 57.78           C
ATOM   4057  CD1 TYR C 653      10.928  51.422  51.276  1.00 59.75           C
ATOM   4058  CD2 TYR C 653      10.457  49.301  52.253  1.00 58.88           C
ATOM   4059  CE1 TYR C 653      10.389  50.987  50.071  1.00 61.22           C
ATOM   4060  CE2 TYR C 653       9.919  48.860  51.057  1.00 59.10           C
ATOM   4061  CZ  TYR C 653       9.886  49.702  49.971  1.00 60.75           C
ATOM   4062  OH  TYR C 653       9.342  49.249  48.789  1.00 62.12           O
ATOM   4063  N   ALA C 654      10.615  53.143  56.537  1.00 53.69           N
ATOM   4064  CA  ALA C 654      11.012  53.562  57.872  1.00 55.43           C
ATOM   4065  C   ALA C 654       9.830  54.127  58.661  1.00 57.96           C
ATOM   4066  O   ALA C 654       9.152  55.054  58.207  1.00 57.12           O
ATOM   4067  CB  ALA C 654      12.128  54.583  57.791  1.00 57.11           C
ATOM   4068  N   TYR C 655       9.604  53.562  59.845  1.00 56.11           N
ATOM   4069  CA  TYR C 655       8.525  53.973  60.741  1.00 55.97           C
ATOM   4070  C   TYR C 655       8.221  55.468  60.732  1.00 54.46           C
ATOM   4071  O   TYR C 655       9.107  56.298  60.515  1.00 55.01           O
ATOM   4072  CB  TYR C 655       8.852  53.543  62.171  1.00 55.59           C
ATOM   4073  CG  TYR C 655       7.817  53.951  63.192  1.00 54.20           C
ATOM   4074  CD1 TYR C 655       6.739  53.128  63.484  1.00 57.06           C
ATOM   4075  CD2 TYR C 655       7.922  55.152  63.874  1.00 54.16           C
ATOM   4076  CE1 TYR C 655       5.790  53.493  64.428  1.00 57.14           C
ATOM   4077  CE2 TYR C 655       6.977  55.528  64.818  1.00 54.99           C
ATOM   4078  CZ  TYR C 655       5.911  54.694  65.093  1.00 57.06           C
ATOM   4079  OH  TYR C 655       4.965  55.057  66.033  1.00 54.64           O
ATOM   4080  N   SER C 656       6.959  55.796  60.987  1.00 52.50           N
ATOM   4081  CA  SER C 656       6.529  57.181  61.111  1.00 52.08           C
ATOM   4082  C   SER C 656       5.821  57.407  62.441  1.00 53.27           C
ATOM   4083  O   SER C 656       6.337  58.111  63.309  1.00 51.38           O
ATOM   4084  CB  SER C 656       5.611  57.565  59.958  1.00 52.50           C
ATOM   4085  OG  SER C 656       4.918  58.761  60.253  1.00 51.78           O
ATOM   4086  N   HIS C 657       4.638  56.812  62.589  1.00 56.69           N
ATOM   4087  CA  HIS C 657       3.874  56.870  63.845  1.00 55.28           C
ATOM   4088  C   HIS C 657       2.769  55.816  63.899  1.00 54.83           C
ATOM   4089  O   HIS C 657       2.525  55.111  62.923  1.00 53.27           O
ATOM   4090  CB  HIS C 657       3.244  58.244  64.039  1.00 53.56           C
ATOM   4091  CG  HIS C 657       2.005  58.459  63.227  1.00 55.69           C
ATOM   4092  ND1 HIS C 657       2.023  58.561  61.853  1.00 55.51           N
ATOM   4093  CD2 HIS C 657       0.710  58.603  63.598  1.00 57.51           C
ATOM   4094  CE1 HIS C 657       0.793  58.756  61.411  1.00 53.74           C
ATOM   4095  NE2 HIS C 657      -0.023  58.786  62.450  1.00 56.93           N
ATOM   4096  N   GLN C 658       2.098  55.721  65.044  1.00 56.36           N
ATOM   4097  CA  GLN C 658       0.952  54.828  65.182  1.00 51.98           C
ATOM   4098  C   GLN C 658      -0.321  55.631  65.321  1.00 51.92           C
ATOM   4099  O   GLN C 658      -0.280  56.829  65.601  1.00 52.34           O
ATOM   4100  CB  GLN C 658       1.093  53.923  66.398  1.00 47.28           C
ATOM   4101  CG  GLN C 658       2.185  52.906  66.277  1.00 48.82           C
ATOM   4102  CD  GLN C 658       2.212  51.986  67.462  1.00 50.18           C
ATOM   4103  OE1 GLN C 658       1.181  51.462  67.871  1.00 49.01           O
ATOM   4104  NE2 GLN C 658       3.391  51.794  68.039  1.00 50.65           N
ATOM   4105  N   LEU C 659      -1.450  54.957  65.140  1.00 50.45           N
ATOM   4106  CA  LEU C 659      -2.748  55.603  65.236  1.00 48.18           C
ATOM   4107  C   LEU C 659      -3.835  54.596  65.581  1.00 52.37           C
ATOM   4108  O   LEU C 659      -3.658  53.392  65.389  1.00 52.42           O
ATOM   4109  CB  LEU C 659      -3.088  56.301  63.923  1.00 46.91           C
ATOM   4110  CG  LEU C 659      -3.011  55.438  62.663  1.00 47.15           C
ATOM   4111  CD1 LEU C 659      -3.864  56.053  61.568  1.00 46.24           C
ATOM   4112  CD2 LEU C 659      -1.573  55.242  62.186  1.00 45.48           C
ATOM   4113  N   SER C 660      -4.956  55.096  66.096  1.00 51.43           N
ATOM   4114  CA  SER C 660      -6.108  54.266  66.417  1.00 46.68           C
ATOM   4115  C   SER C 660      -6.911  53.996  65.159  1.00 47.60           C
ATOM   4116  O   SER C 660      -6.912  54.808  64.236  1.00 46.73           O
ATOM   4117  CB  SER C 660      -7.019  55.006  67.383  1.00 46.93           C
ATOM   4118  OG  SER C 660      -7.853  55.907  66.665  1.00 47.26           O
ATOM   4119  N   ARG C 661      -7.629  52.876  65.129  1.00 47.26           N
ATOM   4120  CA  ARG C 661      -8.565  52.624  64.038  1.00 45.11           C
ATOM   4121  C   ARG C 661      -9.542  53.782  63.883  1.00 45.07           C
ATOM   4122  O   ARG C 661     -10.199  53.915  62.852  1.00 42.49           O
ATOM   4123  CB  ARG C 661      -9.341  51.324  64.261  1.00 43.13           C
ATOM   4124  CG  ARG C 661      -8.500  50.072  64.120  1.00 44.99           C
ATOM   4125  CD  ARG C 661      -9.373  48.840  63.938  1.00 45.11           C
ATOM   4126  NE  ARG C 661      -9.156  48.191  62.643  1.00 48.56           N
ATOM   4127  CZ  ARG C 661      -9.982  48.284  61.602  1.00 45.96           C
ATOM   4128  NH1 ARG C 661     -11.098  48.997  61.691  1.00 45.29           N
ATOM   4129  NH2 ARG C 661      -9.702  47.648  60.471  1.00 40.25           N
ATOM   4130  N   ALA C 662      -9.614  54.625  64.911  1.00 46.22           N
ATOM   4131  CA  ALA C 662     -10.622  55.677  65.001  1.00 45.90           C
ATOM   4132  C   ALA C 662     -10.325  56.921  64.165  1.00 47.17           C
ATOM   4133  O   ALA C 662     -11.169  57.811  64.052  1.00 46.23           O
ATOM   4134  CB  ALA C 662     -10.838  56.061  66.461  1.00 47.43           C
ATOM   4135  N   ASP C 663      -9.134  56.988  63.581  1.00 50.22           N
ATOM   4136  CA  ASP C 663      -8.758  58.153  62.787  1.00 46.25           C
ATOM   4137  C   ASP C 663      -9.144  58.004  61.313  1.00 45.47           C
ATOM   4138  O   ASP C 663      -9.556  58.973  60.666  1.00 45.40           O
ATOM   4139  CB  ASP C 663      -7.264  58.458  62.939  1.00 48.62           C
ATOM   4140  CG  ASP C 663      -6.891  58.881  64.361  1.00 53.47           C
ATOM   4141  OD1 ASP C 663      -5.848  58.407  64.871  1.00 54.42           O
ATOM   4142  OD2 ASP C 663      -7.633  59.692  64.962  1.00 49.86           O
ATOM   4143  N   ILE C 664      -9.023  56.788  60.789  1.00 44.09           N
ATOM   4144  CA  ILE C 664      -9.362  56.522  59.392  1.00 41.31           C
ATOM   4145  C   ILE C 664     -10.849  56.282  59.216  1.00 40.27           C
ATOM   4146  O   ILE C 664     -11.488  55.619  60.037  1.00 37.89           O
ATOM   4147  CB  ILE C 664      -8.597  55.307  58.839  1.00 44.62           C
ATOM   4148  CG1 ILE C 664      -7.093  55.564  58.927  1.00 44.57           C
ATOM   4149  CG2 ILE C 664      -9.025  54.992  57.400  1.00 39.34           C
ATOM   4150  CD1 ILE C 664      -6.301  54.385  59.431  1.00 44.93           C
ATOM   4151  N   THR C 665     -11.385  56.833  58.135  1.00 38.74           N
ATOM   4152  CA  THR C 665     -12.783  56.669  57.810  1.00 38.62           C
ATOM   4153  C   THR C 665     -13.070  55.224  57.456  1.00 38.84           C
ATOM   4154  O   THR C 665     -12.329  54.584  56.703  1.00 38.09           O
ATOM   4155  CB  THR C 665     -13.208  57.568  56.642  1.00 38.41           C
ATOM   4156  OG1 THR C 665     -13.338  56.779  55.459  1.00 36.75           O
ATOM   4157  CG2 THR C 665     -12.184  58.670  56.420  1.00 38.39           C
ATOM   4158  N   THR C 666     -14.165  54.728  58.017  1.00 41.64           N
ATOM   4159  CA  THR C 666     -14.588  53.353  57.846  1.00 38.26           C
ATOM   4160  C   THR C 666     -15.635  53.259  56.757  1.00 36.01           C
ATOM   4161  O   THR C 666     -16.483  54.135  56.632  1.00 34.76           O
ATOM   4162  CB  THR C 666     -15.225  52.844  59.128  1.00 34.90           C
ATOM   4163  OG1 THR C 666     -14.321  53.068  60.218  1.00 38.53           O
ATOM   4164  CG2 THR C 666     -15.562  51.357  59.010  1.00 35.50           C
ATOM   4165  N   VAL C 667     -15.564  52.203  55.960  1.00 33.46           N
ATOM   4166  CA  VAL C 667     -16.662  51.865  55.072  1.00 33.81           C
ATOM   4167  C   VAL C 667     -17.077  50.431  55.371  1.00 34.30           C
ATOM   4168  O   VAL C 667     -16.290  49.652  55.910  1.00 33.77           O
ATOM   4169  CB  VAL C 667     -16.292  52.044  53.586  1.00 37.78           C
ATOM   4170  CG1 VAL C 667     -15.980  53.507  53.293  1.00 35.15           C
ATOM   4171  CG2 VAL C 667     -15.121  51.163  53.217  1.00 34.66           C
ATOM   4172  N   SER C 668     -18.316  50.084  55.048  1.00 33.56           N
ATOM   4173  CA  SER C 668     -18.835  48.775  55.431  1.00 34.77           C
ATOM   4174  C   SER C 668     -19.148  47.903  54.230  1.00 31.72           C
ATOM   4175  O   SER C 668     -19.672  48.371  53.219  1.00 32.96           O
ATOM   4176  CB  SER C 668     -20.090  48.922  56.294  1.00 31.93           C
ATOM   4177  OG  SER C 668     -20.595  47.647  56.658  1.00 34.30           O
CONECT  111  110 3427
CONECT  736  735 1250
CONECT 1250  736 1249
CONECT 1952 1951 2331
CONECT 2331 1952 2330
CONECT 3427  111 3426
CONECT 3588 3587 3887
CONECT 3887 3588 3886
END
